# Supplementary material for: Weighted gene co-expression network analysis identified hub genes critical to fatty acid composition in Gushi chicken breast muscle
Source: BMC Genomics. 2023 Oct 7;24:594. doi: 10.1186/s12864-023-09685-8 (PMC10559426; doi:10.1186/s12864-023-09685-8)
Supplement: Supplementary file 3 — Additional file 3: Table S3. The information of known genes in the 19 modules. [file 12864_2023_9685_MOESM3_ESM.xlsx]

## Sheet: Sheet1
Table S3. The information of known genes in the 19 modules.
ME black	ME blue	ME brown	ME cyan	ME green	ME greenyellow	ME grey60	ME lightcyan	ME lightgreen	ME lightyellow	ME magenta	ME midnightblue	ME pink	ME purple	ME red	ME salmon	ME tan	ME turquoise	ME yellow
ENSGALG00000008111	ENSGALG00000051297	ENSGALG00000041528	ENSGALG00000034590	ENSGALG00000042471	ENSGALG00000006833	ENSGALG00000034078	ENSGALG00000006356	ENSGALG00000008123	ENSGALG00000037206	ENSGALG00000042611	ENSGALG00000009002	ENSGALG00000006489	ENSGALG00000006409	ENSGALG00000042023	ENSGALG00000038527	ENSGALG00000032458	ENSGALG00000045540	ENSGALG00000039682
ENSGALG00000006753	ENSGALG00000053510	ENSGALG00000054793	ENSGALG00000008382	ENSGALG00000040369	ENSGALG00000013967	ENSGALG00000012857	ENSGALG00000009485	ENSGALG00000014949	ENSGALG00000037030	ENSGALG00000039982	ENSGALG00000028648	ENSGALG00000054287	ENSGALG00000008330	ENSGALG00000050315	ENSGALG00000050213	ENSGALG00000043476	ENSGALG00000041494	ENSGALG00000041978
ENSGALG00000014575	ENSGALG00000033149	ENSGALG00000008169	ENSGALG00000008823	ENSGALG00000023576	ENSGALG00000030140	ENSGALG00000033471	ENSGALG00000010183	ENSGALG00000016681	ENSGALG00000015018	ENSGALG00000008280	ENSGALG00000011682	ENSGALG00000009747	ENSGALG00000008301	ENSGALG00000008168	ENSGALG00000008193	ENSGALG00000053114	ENSGALG00000038044	ENSGALG00000034198
ENSGALG00000043593	ENSGALG00000029341	ENSGALG00000055101	ENSGALG00000046187	ENSGALG00000008926	ENSGALG00000031699	ENSGALG00000054317	ENSGALG00000053262	ENSGALG00000028083	ENSGALG00000016358	ENSGALG00000040114	ENSGALG00000011856	ENSGALG00000035223	ENSGALG00000007183	ENSGALG00000008444	ENSGALG00000008154	ENSGALG00000027682	ENSGALG00000035824	ENSGALG00000008222
ENSGALG00000008335	ENSGALG00000043178	ENSGALG00000006332	ENSGALG00000013042	ENSGALG00000009424	ENSGALG00000011814	ENSGALG00000016890	ENSGALG00000012540	ENSGALG00000006542	ENSGALG00000016391	ENSGALG00000009873	ENSGALG00000014331	ENSGALG00000030783	ENSGALG00000009544	ENSGALG00000042764	ENSGALG00000009104	ENSGALG00000049865	ENSGALG00000050267	ENSGALG00000008175
ENSGALG00000008050	ENSGALG00000046885	ENSGALG00000035563	ENSGALG00000013057	ENSGALG00000009505	ENSGALG00000041687	ENSGALG00000017005	ENSGALG00000012541	ENSGALG00000013197	ENSGALG00000043421	ENSGALG00000010049	ENSGALG00000031890	ENSGALG00000012291	ENSGALG00000009835	ENSGALG00000007098	ENSGALG00000009842	ENSGALG00000009895	ENSGALG00000048059	ENSGALG00000042554
ENSGALG00000008009	ENSGALG00000036114	ENSGALG00000055058	ENSGALG00000013911	ENSGALG00000009514	ENSGALG00000012691	ENSGALG00000017099	ENSGALG00000012640	ENSGALG00000008445	ENSGALG00000034573	ENSGALG00000034504	ENSGALG00000015378	ENSGALG00000012697	ENSGALG00000050309	ENSGALG00000009134	ENSGALG00000039245	ENSGALG00000048687	ENSGALG00000053846	ENSGALG00000029379
ENSGALG00000008836	ENSGALG00000040060	ENSGALG00000033051	ENSGALG00000014555	ENSGALG00000009523	ENSGALG00000028879	ENSGALG00000017103	ENSGALG00000015763	ENSGALG00000009303	ENSGALG00000031243	ENSGALG00000012934	ENSGALG00000039783	ENSGALG00000032595	ENSGALG00000012532	ENSGALG00000009856	ENSGALG00000012863	ENSGALG00000022866	ENSGALG00000054163	ENSGALG00000040023
ENSGALG00000046889	ENSGALG00000031975	ENSGALG00000033226	ENSGALG00000014603	ENSGALG00000009739	ENSGALG00000045122	ENSGALG00000042030	ENSGALG00000015795	ENSGALG00000009884	ENSGALG00000037413	ENSGALG00000053509	ENSGALG00000037769	ENSGALG00000039171	ENSGALG00000030933	ENSGALG00000026661	ENSGALG00000012932	ENSGALG00000016281	ENSGALG00000054512	ENSGALG00000032986
ENSGALG00000052108	ENSGALG00000008013	ENSGALG00000039659	ENSGALG00000032361	ENSGALG00000009859	ENSGALG00000014042	ENSGALG00000005476	ENSGALG00000036677	ENSGALG00000015593	ENSGALG00000030384	ENSGALG00000013091	ENSGALG00000008659	ENSGALG00000013211	ENSGALG00000012876	ENSGALG00000010042	ENSGALG00000047320	ENSGALG00000016896	ENSGALG00000054297	ENSGALG00000040557
ENSGALG00000010190	ENSGALG00000008144	ENSGALG00000040444	ENSGALG00000016142	ENSGALG00000010204	ENSGALG00000014122	ENSGALG00000006672	ENSGALG00000036556	ENSGALG00000004948	ENSGALG00000010051	ENSGALG00000031666	ENSGALG00000037112	ENSGALG00000014163	ENSGALG00000040424	ENSGALG00000011177	ENSGALG00000014263	ENSGALG00000016994	ENSGALG00000043771	ENSGALG00000033074
ENSGALG00000047516	ENSGALG00000008437	ENSGALG00000051957	ENSGALG00000019157	ENSGALG00000010325	ENSGALG00000014347	ENSGALG00000022622	ENSGALG00000016067	ENSGALG00000014485	ENSGALG00000010635	ENSGALG00000014674	ENSGALG00000043172	ENSGALG00000014194	ENSGALG00000033889	ENSGALG00000050350	ENSGALG00000015084	ENSGALG00000016995	ENSGALG00000039420	ENSGALG00000009805
ENSGALG00000011293	ENSGALG00000008477	ENSGALG00000008306	ENSGALG00000016964	ENSGALG00000011320	ENSGALG00000031681	ENSGALG00000042534	ENSGALG00000016323	ENSGALG00000040120	ENSGALG00000014508	ENSGALG00000054780	ENSGALG00000008741	ENSGALG00000028638	ENSGALG00000022891	ENSGALG00000052030	ENSGALG00000015307	ENSGALG00000017134	ENSGALG00000038520	ENSGALG00000010177
ENSGALG00000011342	ENSGALG00000033772	ENSGALG00000008115	ENSGALG00000030571	ENSGALG00000054083	ENSGALG00000015190	ENSGALG00000013568	ENSGALG00000016772	ENSGALG00000014069	ENSGALG00000025842	ENSGALG00000014973	ENSGALG00000053748	ENSGALG00000043190	ENSGALG00000015077	ENSGALG00000051251	ENSGALG00000015413	ENSGALG00000017211	ENSGALG00000008036	ENSGALG00000010224
ENSGALG00000011514	ENSGALG00000003674	ENSGALG00000008098	ENSGALG00000016979	ENSGALG00000027571	ENSGALG00000015267	ENSGALG00000037933	ENSGALG00000037697	ENSGALG00000009185	ENSGALG00000011324	ENSGALG00000015075	ENSGALG00000009130	ENSGALG00000014981	ENSGALG00000015328	ENSGALG00000011798	ENSGALG00000016125	ENSGALG00000017323	ENSGALG00000008103	ENSGALG00000010939
ENSGALG00000011953	ENSGALG00000036300	ENSGALG00000008060	ENSGALG00000017064	ENSGALG00000027064	ENSGALG00000015273	ENSGALG00000033630	ENSGALG00000007435	ENSGALG00000011080	ENSGALG00000038722	ENSGALG00000015377	ENSGALG00000009828	ENSGALG00000015240	ENSGALG00000049432	ENSGALG00000041236	ENSGALG00000016202	ENSGALG00000051479	ENSGALG00000008401	ENSGALG00000010958
ENSGALG00000011993	ENSGALG00000006682	ENSGALG00000035940	ENSGALG00000035461	ENSGALG00000052284	ENSGALG00000015491	ENSGALG00000010039	ENSGALG00000009500	ENSGALG00000036286	ENSGALG00000002469	ENSGALG00000016543	ENSGALG00000054057	ENSGALG00000015271	ENSGALG00000042771	ENSGALG00000012655	ENSGALG00000016224	ENSGALG00000005292	ENSGALG00000038187	ENSGALG00000027633
ENSGALG00000012265	ENSGALG00000035201	ENSGALG00000007025	ENSGALG00000009479	ENSGALG00000053511	ENSGALG00000044391	ENSGALG00000028506	ENSGALG00000035952	ENSGALG00000020342	ENSGALG00000021855	ENSGALG00000016602	ENSGALG00000039869	ENSGALG00000015453	ENSGALG00000016551	ENSGALG00000012759	ENSGALG00000032090	ENSGALG00000005412	ENSGALG00000009279	ENSGALG00000011276
ENSGALG00000042990	ENSGALG00000013920	ENSGALG00000004897	ENSGALG00000037629	ENSGALG00000011799	ENSGALG00000015807	ENSGALG00000005747	ENSGALG00000012677	ENSGALG00000052741	ENSGALG00000033378	ENSGALG00000016628	ENSGALG00000010932	ENSGALG00000053667	ENSGALG00000016559	ENSGALG00000012760	ENSGALG00000013489	ENSGALG00000050814	ENSGALG00000029446	ENSGALG00000011277
ENSGALG00000012944	ENSGALG00000030844	ENSGALG00000008539	ENSGALG00000019555	ENSGALG00000011957	ENSGALG00000041433	ENSGALG00000010535	ENSGALG00000012964	ENSGALG00000002046	ENSGALG00000002878	ENSGALG00000016739	ENSGALG00000011178	ENSGALG00000015473	ENSGALG00000016648	ENSGALG00000012792	ENSGALG00000017318	ENSGALG00000009035	ENSGALG00000006891	ENSGALG00000026284
ENSGALG00000012989	ENSGALG00000008486	ENSGALG00000008551	ENSGALG00000013575	ENSGALG00000012056	ENSGALG00000039826	ENSGALG00000012319	ENSGALG00000035699	ENSGALG00000002543	ENSGALG00000039124	ENSGALG00000016945	ENSGALG00000041635	ENSGALG00000024480	ENSGALG00000039563	ENSGALG00000012987	ENSGALG00000007215	ENSGALG00000011185	ENSGALG00000030702	ENSGALG00000011531
ENSGALG00000013034	ENSGALG00000008328	ENSGALG00000030705	ENSGALG00000043167	ENSGALG00000012218	ENSGALG00000038936	ENSGALG00000038433	ENSGALG00000013157	ENSGALG00000003324	ENSGALG00000004902	ENSGALG00000017022	ENSGALG00000033260	ENSGALG00000052354	ENSGALG00000033619	ENSGALG00000012992	ENSGALG00000009017	ENSGALG00000043379	ENSGALG00000006731	ENSGALG00000011549
ENSGALG00000013095	ENSGALG00000008236	ENSGALG00000008821	ENSGALG00000008707	ENSGALG00000037360	ENSGALG00000054982	ENSGALG00000016094	ENSGALG00000013626	ENSGALG00000006008	ENSGALG00000005195	ENSGALG00000017083	ENSGALG00000036774	ENSGALG00000016062	ENSGALG00000016845	ENSGALG00000050288	ENSGALG00000009670	ENSGALG00000039474	ENSGALG00000029270	ENSGALG00000049268
ENSGALG00000013229	ENSGALG00000008167	ENSGALG00000043287	ENSGALG00000009802	ENSGALG00000040840	ENSGALG00000016926	ENSGALG00000030095	ENSGALG00000013932	ENSGALG00000002283	ENSGALG00000007246	ENSGALG00000017142	ENSGALG00000003432	ENSGALG00000019171	ENSGALG00000016861	ENSGALG00000053854	ENSGALG00000011176	ENSGALG00000033170	ENSGALG00000014038	ENSGALG00000011747
ENSGALG00000014031	ENSGALG00000008081	ENSGALG00000009446	ENSGALG00000025822	ENSGALG00000012488	ENSGALG00000017042	ENSGALG00000014908	ENSGALG00000033568	ENSGALG00000001702	ENSGALG00000007980	ENSGALG00000017168	ENSGALG00000005441	ENSGALG00000036791	ENSGALG00000016880	ENSGALG00000003466	ENSGALG00000044362	ENSGALG00000013063	ENSGALG00000013738	ENSGALG00000048231
ENSGALG00000017289	ENSGALG00000023661	ENSGALG00000009454	ENSGALG00000010560	ENSGALG00000039595	ENSGALG00000017177	ENSGALG00000005632	ENSGALG00000034487	ENSGALG00000028466	ENSGALG00000042325	ENSGALG00000017195	ENSGALG00000000276	ENSGALG00000016760	ENSGALG00000016922	ENSGALG00000013092	ENSGALG00000012787	ENSGALG00000031869	ENSGALG00000035636	ENSGALG00000031159
ENSGALG00000017282	ENSGALG00000038981	ENSGALG00000009497	ENSGALG00000013980	ENSGALG00000012638	ENSGALG00000017190	ENSGALG00000051142	ENSGALG00000041202	ENSGALG00000014054	ENSGALG00000001844	ENSGALG00000017196	ENSGALG00000015284	ENSGALG00000016775	ENSGALG00000040808	ENSGALG00000038710	ENSGALG00000013041	ENSGALG00000023882	ENSGALG00000034992	ENSGALG00000047126
ENSGALG00000014453	ENSGALG00000007931	ENSGALG00000009547	ENSGALG00000037402	ENSGALG00000029484	ENSGALG00000001258	ENSGALG00000028037	ENSGALG00000033960	ENSGALG00000005608	ENSGALG00000002186	ENSGALG00000017246	ENSGALG00000014664	ENSGALG00000037015	ENSGALG00000032808	ENSGALG00000041564	ENSGALG00000013129	ENSGALG00000042816	ENSGALG00000013926	ENSGALG00000051325
ENSGALG00000015204	ENSGALG00000013018	ENSGALG00000009572	ENSGALG00000015286	ENSGALG00000035345	ENSGALG00000006033	ENSGALG00000004274	ENSGALG00000009034	ENSGALG00000040265	ENSGALG00000000579	ENSGALG00000042992	ENSGALG00000015620	ENSGALG00000016946	ENSGALG00000028872	ENSGALG00000014525	ENSGALG00000015034	ENSGALG00000009811	ENSGALG00000030324	ENSGALG00000046904
ENSGALG00000037655	ENSGALG00000034274	ENSGALG00000009577	ENSGALG00000016324	ENSGALG00000054799	ENSGALG00000007331	ENSGALG00000009001	ENSGALG00000008760	ENSGALG00000005379	ENSGALG00000001270	ENSGALG00000035375	ENSGALG00000023066	ENSGALG00000016965	ENSGALG00000048038	ENSGALG00000014570	ENSGALG00000030866	ENSGALG00000009973	ENSGALG00000006563	ENSGALG00000029583
ENSGALG00000015496	ENSGALG00000019397	ENSGALG00000009698	ENSGALG00000028982	ENSGALG00000012865	ENSGALG00000007914	ENSGALG00000012111	ENSGALG00000008735	ENSGALG00000007244	ENSGALG00000001857	ENSGALG00000040018	ENSGALG00000002125	ENSGALG00000017139	ENSGALG00000017186	ENSGALG00000028448	ENSGALG00000051937	ENSGALG00000014463	ENSGALG00000006560	ENSGALG00000027665
ENSGALG00000037962	ENSGALG00000043058	ENSGALG00000030024	ENSGALG00000016400	ENSGALG00000012946	ENSGALG00000008912	ENSGALG00000036824	ENSGALG00000009645	ENSGALG00000003677	ENSGALG00000033572	ENSGALG00000045581	ENSGALG00000002250	ENSGALG00000017210	ENSGALG00000039880	ENSGALG00000039302	ENSGALG00000037626	ENSGALG00000011086	ENSGALG00000033974	ENSGALG00000028230
ENSGALG00000036284	ENSGALG00000023584	ENSGALG00000009825	ENSGALG00000004908	ENSGALG00000035533	ENSGALG00000011291	ENSGALG00000004812	ENSGALG00000009822	ENSGALG00000050216	ENSGALG00000053682	ENSGALG00000038469	ENSGALG00000031629	ENSGALG00000001823	ENSGALG00000039186	ENSGALG00000015742	ENSGALG00000037773	ENSGALG00000013737	ENSGALG00000038834	ENSGALG00000012456
ENSGALG00000016345	ENSGALG00000033997	ENSGALG00000033879	ENSGALG00000006157	ENSGALG00000013134	ENSGALG00000042371	ENSGALG00000043605	ENSGALG00000011096	ENSGALG00000000243		ENSGALG00000035768	ENSGALG00000006236	ENSGALG00000029172	ENSGALG00000009410	ENSGALG00000015821	ENSGALG00000009092	ENSGALG00000015338	ENSGALG00000008312	ENSGALG00000050441
ENSGALG00000016410	ENSGALG00000008797	ENSGALG00000009945	ENSGALG00000042001	ENSGALG00000014159	ENSGALG00000035050	ENSGALG00000010543	ENSGALG00000016362	ENSGALG00000036678		ENSGALG00000038820	ENSGALG00000010197	ENSGALG00000003416	ENSGALG00000009475	ENSGALG00000035696	ENSGALG00000008957	ENSGALG00000015410	ENSGALG00000008298	ENSGALG00000012546
ENSGALG00000016548	ENSGALG00000008953	ENSGALG00000034788	ENSGALG00000052494	ENSGALG00000014455	ENSGALG00000029836	ENSGALG00000001803	ENSGALG00000016586	ENSGALG00000043185		ENSGALG00000005763	ENSGALG00000041775	ENSGALG00000008671	ENSGALG00000010954	ENSGALG00000016241	ENSGALG00000009947	ENSGALG00000015906	ENSGALG00000008288	ENSGALG00000012550
ENSGALG00000016578	ENSGALG00000009029	ENSGALG00000010238	ENSGALG00000015528	ENSGALG00000014736	ENSGALG00000028336	ENSGALG00000005909	ENSGALG00000016708	ENSGALG00000030406		ENSGALG00000008638	ENSGALG00000033212	ENSGALG00000009733	ENSGALG00000011237	ENSGALG00000016563	ENSGALG00000012345	ENSGALG00000016392	ENSGALG00000008249	ENSGALG00000026311
ENSGALG00000029002	ENSGALG00000043437	ENSGALG00000010936	ENSGALG00000028256	ENSGALG00000014754	ENSGALG00000015211	ENSGALG00000004071	ENSGALG00000007608	ENSGALG00000042739		ENSGALG00000041731	ENSGALG00000008094	ENSGALG00000025999	ENSGALG00000011239	ENSGALG00000016717	ENSGALG00000012388	ENSGALG00000016556	ENSGALG00000008132	ENSGALG00000033789
ENSGALG00000016767	ENSGALG00000009435	ENSGALG00000049176	ENSGALG00000017411	ENSGALG00000014723	ENSGALG00000031860	ENSGALG00000004115	ENSGALG00000009139	ENSGALG00000000048		ENSGALG00000043240	ENSGALG00000011360	ENSGALG00000029856	ENSGALG00000011254	ENSGALG00000016774	ENSGALG00000013505	ENSGALG00000006786	ENSGALG00000008032	ENSGALG00000012761
ENSGALG00000016796	ENSGALG00000009440	ENSGALG00000011207	ENSGALG00000014717	ENSGALG00000042320	ENSGALG00000038745	ENSGALG00000006144	ENSGALG00000027908	ENSGALG00000048063		ENSGALG00000031397	ENSGALG00000012166	ENSGALG00000010938	ENSGALG00000011278	ENSGALG00000016828	ENSGALG00000035769	ENSGALG00000007157	ENSGALG00000007905	ENSGALG00000012823
ENSGALG00000016830	ENSGALG00000009443	ENSGALG00000035493	ENSGALG00000044064	ENSGALG00000015152	ENSGALG00000037867	ENSGALG00000005524	ENSGALG00000011835	ENSGALG00000048705		ENSGALG00000037193	ENSGALG00000006622	ENSGALG00000011020	ENSGALG00000011428	ENSGALG00000016855	ENSGALG00000047664	ENSGALG00000046724	ENSGALG00000007917	ENSGALG00000034511
ENSGALG00000016864	ENSGALG00000009448	ENSGALG00000050619	ENSGALG00000015032	ENSGALG00000015221	ENSGALG00000030185	ENSGALG00000002461	ENSGALG00000042112			ENSGALG00000012879	ENSGALG00000007539	ENSGALG00000040665	ENSGALG00000033379	ENSGALG00000016878	ENSGALG00000019894	ENSGALG00000007476	ENSGALG00000007161	ENSGALG00000012890
ENSGALG00000016865	ENSGALG00000009480	ENSGALG00000011377	ENSGALG00000053886	ENSGALG00000015346	ENSGALG00000034618	ENSGALG00000028210	ENSGALG00000054271			ENSGALG00000013006	ENSGALG00000055026	ENSGALG00000029266	ENSGALG00000029811	ENSGALG00000016897	ENSGALG00000016475	ENSGALG00000009830	ENSGALG00000040272	ENSGALG00000041619
ENSGALG00000016932	ENSGALG00000009532	ENSGALG00000011406	ENSGALG00000050497	ENSGALG00000015461	ENSGALG00000041863	ENSGALG00000039329	ENSGALG00000021340			ENSGALG00000013462	ENSGALG00000038480	ENSGALG00000037863	ENSGALG00000041625	ENSGALG00000051466	ENSGALG00000016509	ENSGALG00000010209	ENSGALG00000038467	ENSGALG00000033887
ENSGALG00000016954	ENSGALG00000009540	ENSGALG00000043701	ENSGALG00000015598	ENSGALG00000015474	ENSGALG00000008731	ENSGALG00000021598	ENSGALG00000047764			ENSGALG00000013660	ENSGALG00000035963	ENSGALG00000042858	ENSGALG00000032544	ENSGALG00000016921	ENSGALG00000016580	ENSGALG00000011404	ENSGALG00000032156	ENSGALG00000013069
ENSGALG00000016993	ENSGALG00000009595	ENSGALG00000011557	ENSGALG00000004239	ENSGALG00000039452	ENSGALG00000020078	ENSGALG00000045251	ENSGALG00000014765			ENSGALG00000047461	ENSGALG00000053885	ENSGALG00000012724	ENSGALG00000012782	ENSGALG00000031567	ENSGALG00000016639	ENSGALG00000047103	ENSGALG00000051043	ENSGALG00000013098
ENSGALG00000027035	ENSGALG00000028849	ENSGALG00000040976	ENSGALG00000009415	ENSGALG00000015662	ENSGALG00000009576	ENSGALG00000052825	ENSGALG00000015155			ENSGALG00000041327	ENSGALG00000008945	ENSGALG00000051398	ENSGALG00000028685	ENSGALG00000017049	ENSGALG00000005775	ENSGALG00000013627	ENSGALG00000041251	ENSGALG00000035836
ENSGALG00000017249	ENSGALG00000009743	ENSGALG00000028373	ENSGALG00000009900	ENSGALG00000040342	ENSGALG00000009678		ENSGALG00000015167			ENSGALG00000031167	ENSGALG00000035116	ENSGALG00000013043	ENSGALG00000034628	ENSGALG00000017218	ENSGALG00000006877	ENSGALG00000014321	ENSGALG00000019384	ENSGALG00000014011
ENSGALG00000039068	ENSGALG00000009901	ENSGALG00000011643	ENSGALG00000020386	ENSGALG00000032882	ENSGALG00000009788		ENSGALG00000015540			ENSGALG00000035417	ENSGALG00000002764	ENSGALG00000013191	ENSGALG00000013640	ENSGALG00000000755	ENSGALG00000009361	ENSGALG00000052529	ENSGALG00000039861	ENSGALG00000014071
ENSGALG00000050119	ENSGALG00000009927	ENSGALG00000011651	ENSGALG00000012229	ENSGALG00000034317	ENSGALG00000009954		ENSGALG00000028135			ENSGALG00000042375	ENSGALG00000047289	ENSGALG00000013887	ENSGALG00000013709	ENSGALG00000047875	ENSGALG00000009378	ENSGALG00000030148	ENSGALG00000008740	ENSGALG00000014189
ENSGALG00000017319	ENSGALG00000009940	ENSGALG00000037167	ENSGALG00000007651	ENSGALG00000016014	ENSGALG00000010017		ENSGALG00000005569			ENSGALG00000045875	ENSGALG00000023395	ENSGALG00000013621	ENSGALG00000033608	ENSGALG00000017350	ENSGALG00000009567	ENSGALG00000054913	ENSGALG00000031527	ENSGALG00000017272
ENSGALG00000017321	ENSGALG00000009942	ENSGALG00000031874	ENSGALG00000028438	ENSGALG00000016173	ENSGALG00000010127		ENSGALG00000037968			ENSGALG00000051798	ENSGALG00000007016	ENSGALG00000014432	ENSGALG00000041573	ENSGALG00000006181	ENSGALG00000009948	ENSGALG00000047323	ENSGALG00000008814	ENSGALG00000014477
ENSGALG00000053653	ENSGALG00000019355	ENSGALG00000036238	ENSGALG00000041192	ENSGALG00000016217	ENSGALG00000011624		ENSGALG00000028327			ENSGALG00000008508	ENSGALG00000007333	ENSGALG00000043676	ENSGALG00000036567	ENSGALG00000007036	ENSGALG00000010207	ENSGALG00000043734	ENSGALG00000008975	ENSGALG00000014561
ENSGALG00000034903	ENSGALG00000029135	ENSGALG00000011863	ENSGALG00000012072	ENSGALG00000016318	ENSGALG00000019961		ENSGALG00000009526			ENSGALG00000037200	ENSGALG00000053991	ENSGALG00000034188	ENSGALG00000041337	ENSGALG00000007125	ENSGALG00000010391	ENSGALG00000025921	ENSGALG00000009023	ENSGALG00000014659
ENSGALG00000005287	ENSGALG00000009966	ENSGALG00000011866	ENSGALG00000002066	ENSGALG00000016687	ENSGALG00000013993		ENSGALG00000009936			ENSGALG00000023648	ENSGALG00000006009	ENSGALG00000042794	ENSGALG00000034050	ENSGALG00000007145	ENSGALG00000010564	ENSGALG00000026553	ENSGALG00000030173	ENSGALG00000014750
ENSGALG00000049653	ENSGALG00000010246	ENSGALG00000011872	ENSGALG00000005017	ENSGALG00000052027	ENSGALG00000034374		ENSGALG00000029022			ENSGALG00000009020	ENSGALG00000008349	ENSGALG00000031248	ENSGALG00000053675	ENSGALG00000007346	ENSGALG00000010921	ENSGALG00000013512	ENSGALG00000036883	ENSGALG00000014776
ENSGALG00000006372	ENSGALG00000010253	ENSGALG00000011918	ENSGALG00000045085	ENSGALG00000043044	ENSGALG00000015762		ENSGALG00000010046			ENSGALG00000046616	ENSGALG00000002203	ENSGALG00000043535	ENSGALG00000041200	ENSGALG00000008686	ENSGALG00000012076	ENSGALG00000015078	ENSGALG00000026838	ENSGALG00000014794
ENSGALG00000007095	ENSGALG00000031340	ENSGALG00000047248	ENSGALG00000043213	ENSGALG00000016788	ENSGALG00000015768		ENSGALG00000042088			ENSGALG00000010014	ENSGALG00000042994	ENSGALG00000029897	ENSGALG00000040921	ENSGALG00000040891	ENSGALG00000012186	ENSGALG00000001765	ENSGALG00000009556	ENSGALG00000019231
ENSGALG00000007492	ENSGALG00000026490	ENSGALG00000012003	ENSGALG00000009610	ENSGALG00000016791	ENSGALG00000015831		ENSGALG00000035237			ENSGALG00000010778	ENSGALG00000003886	ENSGALG00000041179	ENSGALG00000007853	ENSGALG00000010836	ENSGALG00000013606	ENSGALG00000033300	ENSGALG00000009586	ENSGALG00000015355
ENSGALG00000007519	ENSGALG00000010935	ENSGALG00000012033	ENSGALG00000034850	ENSGALG00000026360	ENSGALG00000016387		ENSGALG00000009608			ENSGALG00000014937	ENSGALG00000032590	ENSGALG00000035996	ENSGALG00000008725	ENSGALG00000011248	ENSGALG00000013646	ENSGALG00000037497	ENSGALG00000009596	ENSGALG00000015360
ENSGALG00000008591	ENSGALG00000010975	ENSGALG00000036743	ENSGALG00000043754	ENSGALG00000016852	ENSGALG00000016491		ENSGALG00000009676			ENSGALG00000016608	ENSGALG00000006982	ENSGALG00000038946	ENSGALG00000009056	ENSGALG00000031786	ENSGALG00000015115	ENSGALG00000053398	ENSGALG00000053883	ENSGALG00000015362
ENSGALG00000010840	ENSGALG00000051263	ENSGALG00000012178	ENSGALG00000010761	ENSGALG00000016881	ENSGALG00000028032		ENSGALG00000032632			ENSGALG00000005031	ENSGALG00000007070	ENSGALG00000054783	ENSGALG00000009013	ENSGALG00000033834	ENSGALG00000015315	ENSGALG00000005903	ENSGALG00000008497	ENSGALG00000015363
ENSGALG00000042822	ENSGALG00000011206	ENSGALG00000043451	ENSGALG00000008759	ENSGALG00000016883	ENSGALG00000005533		ENSGALG00000012481			ENSGALG00000005553	ENSGALG00000038325	ENSGALG00000037014	ENSGALG00000029301	ENSGALG00000053689	ENSGALG00000001801	ENSGALG00000007220	ENSGALG00000009755	ENSGALG00000015441
ENSGALG00000011304	ENSGALG00000011280	ENSGALG00000032257	ENSGALG00000040561	ENSGALG00000016988	ENSGALG00000009262		ENSGALG00000031866			ENSGALG00000006439	ENSGALG00000002028	ENSGALG00000027632	ENSGALG00000008614	ENSGALG00000012689	ENSGALG00000005337	ENSGALG00000008421	ENSGALG00000009759	ENSGALG00000040926
ENSGALG00000025811	ENSGALG00000011285	ENSGALG00000012277	ENSGALG00000001572	ENSGALG00000017126	ENSGALG00000035207		ENSGALG00000002959			ENSGALG00000034109	ENSGALG00000053585	ENSGALG00000008597	ENSGALG00000009214	ENSGALG00000046032	ENSGALG00000030153	ENSGALG00000009345	ENSGALG00000009840	ENSGALG00000028290
ENSGALG00000029378	ENSGALG00000030515	ENSGALG00000012281	ENSGALG00000003381	ENSGALG00000017154	ENSGALG00000047000		ENSGALG00000005956			ENSGALG00000009668	ENSGALG00000001501	ENSGALG00000037289	ENSGALG00000009450	ENSGALG00000012813	ENSGALG00000005643	ENSGALG00000009387	ENSGALG00000009885	ENSGALG00000015802
ENSGALG00000040739	ENSGALG00000011297	ENSGALG00000012410	ENSGALG00000023436	ENSGALG00000022696	ENSGALG00000016124		ENSGALG00000038043			ENSGALG00000010019	ENSGALG00000004412	ENSGALG00000026009	ENSGALG00000009915	ENSGALG00000012827	ENSGALG00000006681	ENSGALG00000010275	ENSGALG00000009905	ENSGALG00000015844
ENSGALG00000012795	ENSGALG00000011325	ENSGALG00000023131	ENSGALG00000002131	ENSGALG00000052767	ENSGALG00000011499		ENSGALG00000008883			ENSGALG00000054412	ENSGALG00000001238	ENSGALG00000030269	ENSGALG00000010547	ENSGALG00000012837	ENSGALG00000008100	ENSGALG00000010346	ENSGALG00000009934	ENSGALG00000016055
ENSGALG00000012798	ENSGALG00000011400	ENSGALG00000012472	ENSGALG00000026152	ENSGALG00000045021	ENSGALG00000035219		ENSGALG00000010476			ENSGALG00000010125	ENSGALG00000001777	ENSGALG00000037996	ENSGALG00000046375	ENSGALG00000026363	ENSGALG00000008579	ENSGALG00000011139	ENSGALG00000010029	ENSGALG00000016065
ENSGALG00000042481	ENSGALG00000011456	ENSGALG00000025881	ENSGALG00000013723	ENSGALG00000031227	ENSGALG00000011805		ENSGALG00000010643			ENSGALG00000030065	ENSGALG00000004333	ENSGALG00000010043	ENSGALG00000010624	ENSGALG00000013131	ENSGALG00000009421	ENSGALG00000011910	ENSGALG00000009959	ENSGALG00000019178
ENSGALG00000012809	ENSGALG00000011569	ENSGALG00000038141	ENSGALG00000032428	ENSGALG00000005209	ENSGALG00000054319		ENSGALG00000049218			ENSGALG00000011962	ENSGALG00000045172	ENSGALG00000010554	ENSGALG00000027440	ENSGALG00000013400	ENSGALG00000039118	ENSGALG00000031966	ENSGALG00000010044	ENSGALG00000032836
ENSGALG00000025747	ENSGALG00000011745	ENSGALG00000043092	ENSGALG00000004853	ENSGALG00000039120	ENSGALG00000012126		ENSGALG00000004387			ENSGALG00000012211	ENSGALG00000054650	ENSGALG00000010762	ENSGALG00000035299	ENSGALG00000013757	ENSGALG00000011687	ENSGALG00000012287	ENSGALG00000040855	ENSGALG00000016227
ENSGALG00000012866	ENSGALG00000011794	ENSGALG00000044768	ENSGALG00000006161	ENSGALG00000027905	ENSGALG00000030614		ENSGALG00000037734			ENSGALG00000050324	ENSGALG00000001013	ENSGALG00000011560	ENSGALG00000011000	ENSGALG00000013863	ENSGALG00000028942	ENSGALG00000002907	ENSGALG00000010163	ENSGALG00000016285
ENSGALG00000012909	ENSGALG00000011854	ENSGALG00000028627	ENSGALG00000000908	ENSGALG00000033178	ENSGALG00000013615		ENSGALG00000006505			ENSGALG00000018557	ENSGALG00000002448	ENSGALG00000011625	ENSGALG00000011182	ENSGALG00000053721	ENSGALG00000008415	ENSGALG00000044224	ENSGALG00000010227	ENSGALG00000016541
ENSGALG00000013397	ENSGALG00000011878	ENSGALG00000012569	ENSGALG00000048671	ENSGALG00000007356	ENSGALG00000015594		ENSGALG00000003738			ENSGALG00000024486	ENSGALG00000047446	ENSGALG00000011661	ENSGALG00000028420	ENSGALG00000038635	ENSGALG00000037944	ENSGALG00000011343	ENSGALG00000033769	ENSGALG00000016569
ENSGALG00000013872	ENSGALG00000011897	ENSGALG00000012631	ENSGALG00000003344	ENSGALG00000040724	ENSGALG00000035156		ENSGALG00000005902			ENSGALG00000033083	ENSGALG00000044406	ENSGALG00000013733	ENSGALG00000013935	ENSGALG00000015157	ENSGALG00000054784	ENSGALG00000011375	ENSGALG00000029921	ENSGALG00000016575
ENSGALG00000054223	ENSGALG00000011898	ENSGALG00000030607	ENSGALG00000006785	ENSGALG00000042651	ENSGALG00000051068		ENSGALG00000008274			ENSGALG00000015805	ENSGALG00000040489	ENSGALG00000019976	ENSGALG00000014899	ENSGALG00000041086	ENSGALG00000003526	ENSGALG00000011393	ENSGALG00000010311	ENSGALG00000040388
ENSGALG00000041080	ENSGALG00000011908	ENSGALG00000012783	ENSGALG00000024041	ENSGALG00000010708	ENSGALG00000031142		ENSGALG00000028326			ENSGALG00000015939	ENSGALG00000048002	ENSGALG00000026820	ENSGALG00000014953	ENSGALG00000015436	ENSGALG00000042949	ENSGALG00000011650	ENSGALG00000028091	ENSGALG00000042759
ENSGALG00000035252	ENSGALG00000038599	ENSGALG00000012796	ENSGALG00000006646	ENSGALG00000010718	ENSGALG00000025945		ENSGALG00000035804			ENSGALG00000047393	ENSGALG00000002906	ENSGALG00000014868	ENSGALG00000026594	ENSGALG00000038838	ENSGALG00000010517	ENSGALG00000053046	ENSGALG00000010940	ENSGALG00000046156
ENSGALG00000032701	ENSGALG00000011950	ENSGALG00000012850	ENSGALG00000004859	ENSGALG00000027757	ENSGALG00000003353		ENSGALG00000032664			ENSGALG00000051392	ENSGALG00000030857	ENSGALG00000015033	ENSGALG00000015478	ENSGALG00000030843	ENSGALG00000001723	ENSGALG00000040995	ENSGALG00000042269	ENSGALG00000016702
ENSGALG00000047359	ENSGALG00000011965	ENSGALG00000028444	ENSGALG00000006138	ENSGALG00000034024	ENSGALG00000014709		ENSGALG00000005861			ENSGALG00000049119	ENSGALG00000001653	ENSGALG00000035472	ENSGALG00000015596	ENSGALG00000030025	ENSGALG00000004290	ENSGALG00000050717	ENSGALG00000033106	ENSGALG00000043118
ENSGALG00000040325	ENSGALG00000011992	ENSGALG00000012919	ENSGALG00000004486	ENSGALG00000011007	ENSGALG00000014753		ENSGALG00000002536			ENSGALG00000033770	ENSGALG00000002813	ENSGALG00000015849	ENSGALG00000026971	ENSGALG00000031424	ENSGALG00000010279	ENSGALG00000053408	ENSGALG00000011271	ENSGALG00000030780
ENSGALG00000030862	ENSGALG00000012007	ENSGALG00000012938	ENSGALG00000003144	ENSGALG00000011241	ENSGALG00000004491		ENSGALG00000006934			ENSGALG00000027418	ENSGALG00000043002	ENSGALG00000016176	ENSGALG00000028145	ENSGALG00000052538	ENSGALG00000053184	ENSGALG00000003533	ENSGALG00000011274	ENSGALG00000016759
ENSGALG00000034348	ENSGALG00000012024	ENSGALG00000012994	ENSGALG00000039269	ENSGALG00000011405	ENSGALG00000038260		ENSGALG00000001335			ENSGALG00000002548	ENSGALG00000032146	ENSGALG00000016425	ENSGALG00000015864	ENSGALG00000048064	ENSGALG00000011259	ENSGALG00000041456	ENSGALG00000011309	ENSGALG00000043257
ENSGALG00000032734	ENSGALG00000012050	ENSGALG00000013022	ENSGALG00000008532	ENSGALG00000011447	ENSGALG00000010166		ENSGALG00000003604			ENSGALG00000014869	ENSGALG00000036474	ENSGALG00000038495	ENSGALG00000016174	ENSGALG00000036527	ENSGALG00000002623	ENSGALG00000032329	ENSGALG00000019336	ENSGALG00000016761
ENSGALG00000008163	ENSGALG00000012135	ENSGALG00000013036	ENSGALG00000018700	ENSGALG00000011494	ENSGALG00000029932		ENSGALG00000003403			ENSGALG00000014719	ENSGALG00000033932	ENSGALG00000016479	ENSGALG00000016329	ENSGALG00000029664	ENSGALG00000009594	ENSGALG00000052769	ENSGALG00000011323	ENSGALG00000016769
ENSGALG00000008808	ENSGALG00000012144	ENSGALG00000013173	ENSGALG00000023757	ENSGALG00000011518	ENSGALG00000015107		ENSGALG00000001024			ENSGALG00000004339	ENSGALG00000048926	ENSGALG00000026301	ENSGALG00000016497	ENSGALG00000029596	ENSGALG00000030863	ENSGALG00000005284	ENSGALG00000011327	ENSGALG00000016785
ENSGALG00000009566	ENSGALG00000028989	ENSGALG00000033855	ENSGALG00000004727	ENSGALG00000041491	ENSGALG00000015180		ENSGALG00000002649			ENSGALG00000014999	ENSGALG00000049582	ENSGALG00000016674	ENSGALG00000016567	ENSGALG00000032732	ENSGALG00000051831	ENSGALG00000005290	ENSGALG00000011357	ENSGALG00000016803
ENSGALG00000026385	ENSGALG00000012150	ENSGALG00000013177	ENSGALG00000001634	ENSGALG00000034586	ENSGALG00000012583		ENSGALG00000035717			ENSGALG00000026768	ENSGALG00000029330	ENSGALG00000004107	ENSGALG00000016624	ENSGALG00000037698	ENSGALG00000006010	ENSGALG00000010110	ENSGALG00000011409	ENSGALG00000016816
ENSGALG00000009784	ENSGALG00000036867	ENSGALG00000013218	ENSGALG00000023821	ENSGALG00000033171	ENSGALG00000012613		ENSGALG00000035419			ENSGALG00000015320	ENSGALG00000048152	ENSGALG00000004079	ENSGALG00000035973	ENSGALG00000030022	ENSGALG00000008007	ENSGALG00000010129	ENSGALG00000011421	ENSGALG00000016823
ENSGALG00000009890	ENSGALG00000041604	ENSGALG00000014096	ENSGALG00000002390	ENSGALG00000038069	ENSGALG00000027891		ENSGALG00000030027			ENSGALG00000015425	ENSGALG00000042750	ENSGALG00000029585	ENSGALG00000040746	ENSGALG00000007835	ENSGALG00000008291	ENSGALG00000010276	ENSGALG00000033709	ENSGALG00000016826
ENSGALG00000009906	ENSGALG00000041766	ENSGALG00000014140	ENSGALG00000002466	ENSGALG00000039983	ENSGALG00000000244		ENSGALG00000007412			ENSGALG00000027907	ENSGALG00000043768	ENSGALG00000007755	ENSGALG00000004801	ENSGALG00000008372	ENSGALG00000020921	ENSGALG00000010689	ENSGALG00000011614	ENSGALG00000026677
ENSGALG00000010625	ENSGALG00000019316	ENSGALG00000034275	ENSGALG00000053363	ENSGALG00000031323	ENSGALG00000027332		ENSGALG00000053187			ENSGALG00000027761	ENSGALG00000032465	ENSGALG00000007806	ENSGALG00000005077	ENSGALG00000034768	ENSGALG00000004695	ENSGALG00000011058	ENSGALG00000011662	ENSGALG00000041644
ENSGALG00000011562	ENSGALG00000012272	ENSGALG00000014203	ENSGALG00000004662	ENSGALG00000012830	ENSGALG00000015589		ENSGALG00000042181			ENSGALG00000028675	ENSGALG00000041091	ENSGALG00000007863	ENSGALG00000023937	ENSGALG00000040348	ENSGALG00000008546	ENSGALG00000011353	ENSGALG00000011724	ENSGALG00000029175
ENSGALG00000013689	ENSGALG00000041823	ENSGALG00000028840	ENSGALG00000049484	ENSGALG00000019553	ENSGALG00000015548		ENSGALG00000001342			ENSGALG00000041953	ENSGALG00000030436	ENSGALG00000009040	ENSGALG00000006098	ENSGALG00000008550	ENSGALG00000028451	ENSGALG00000000399	ENSGALG00000044155	ENSGALG00000022750
ENSGALG00000013810	ENSGALG00000012299	ENSGALG00000012921	ENSGALG00000000720	ENSGALG00000013100	ENSGALG00000015544		ENSGALG00000041630			ENSGALG00000005551	ENSGALG00000042478	ENSGALG00000009655	ENSGALG00000027199	ENSGALG00000008530	ENSGALG00000041036	ENSGALG00000029152	ENSGALG00000011738	ENSGALG00000016910
ENSGALG00000015055	ENSGALG00000012312	ENSGALG00000026896	ENSGALG00000014581	ENSGALG00000013637	ENSGALG00000015689		ENSGALG00000051144			ENSGALG00000006231	ENSGALG00000036229	ENSGALG00000010582	ENSGALG00000006508	ENSGALG00000041558	ENSGALG00000040453	ENSGALG00000053254	ENSGALG00000011740	ENSGALG00000016931
ENSGALG00000015860	ENSGALG00000039658	ENSGALG00000026776	ENSGALG00000052471	ENSGALG00000051993	ENSGALG00000051598					ENSGALG00000007178	ENSGALG00000029500	ENSGALG00000011395	ENSGALG00000008517	ENSGALG00000048345	ENSGALG00000038133	ENSGALG00000005206	ENSGALG00000028560	ENSGALG00000016937
ENSGALG00000038652	ENSGALG00000012552	ENSGALG00000017271	ENSGALG00000008022	ENSGALG00000049622	ENSGALG00000008237					ENSGALG00000054034	ENSGALG00000032079	ENSGALG00000042020	ENSGALG00000009065	ENSGALG00000039450	ENSGALG00000005398	ENSGALG00000002800	ENSGALG00000053680	ENSGALG00000016986
ENSGALG00000016363	ENSGALG00000052369	ENSGALG00000014342	ENSGALG00000038667	ENSGALG00000052012	ENSGALG00000050752					ENSGALG00000022531	ENSGALG00000037838	ENSGALG00000014081	ENSGALG00000009714	ENSGALG00000009228	ENSGALG00000007216	ENSGALG00000052702	ENSGALG00000049408	ENSGALG00000016990
ENSGALG00000016412	ENSGALG00000012559	ENSGALG00000013424		ENSGALG00000014922	ENSGALG00000040267					ENSGALG00000010304		ENSGALG00000046914	ENSGALG00000009790	ENSGALG00000009441	ENSGALG00000047383	ENSGALG00000007485	ENSGALG00000038969	ENSGALG00000017025
ENSGALG00000019873	ENSGALG00000012611	ENSGALG00000037656		ENSGALG00000014936	ENSGALG00000003648					ENSGALG00000010432		ENSGALG00000014258	ENSGALG00000009813	ENSGALG00000009598	ENSGALG00000004593	ENSGALG00000009312	ENSGALG00000037322	ENSGALG00000017079
ENSGALG00000016505	ENSGALG00000012619	ENSGALG00000014324		ENSGALG00000014938	ENSGALG00000012139					ENSGALG00000034898		ENSGALG00000051022	ENSGALG00000010108	ENSGALG00000009615	ENSGALG00000020939	ENSGALG00000020626	ENSGALG00000036908	ENSGALG00000042875
ENSGALG00000016507	ENSGALG00000012658	ENSGALG00000037807		ENSGALG00000034806	ENSGALG00000005353					ENSGALG00000030673		ENSGALG00000033883	ENSGALG00000010379	ENSGALG00000010641	ENSGALG00000008005	ENSGALG00000049204	ENSGALG00000049859	ENSGALG00000017089
ENSGALG00000028967	ENSGALG00000028254	ENSGALG00000046776		ENSGALG00000049684	ENSGALG00000005584					ENSGALG00000011608		ENSGALG00000014931	ENSGALG00000012010	ENSGALG00000010986	ENSGALG00000003645	ENSGALG00000038951	ENSGALG00000049751	ENSGALG00000017092
ENSGALG00000034140	ENSGALG00000012694	ENSGALG00000014528		ENSGALG00000032518	ENSGALG00000050582					ENSGALG00000040026		ENSGALG00000054081	ENSGALG00000014026	ENSGALG00000013950	ENSGALG00000006838	ENSGALG00000006691	ENSGALG00000048097	ENSGALG00000019077
ENSGALG00000016731	ENSGALG00000029616	ENSGALG00000014568		ENSGALG00000041043	ENSGALG00000030187					ENSGALG00000012464		ENSGALG00000054256	ENSGALG00000027886	ENSGALG00000011091	ENSGALG00000004852	ENSGALG00000006910	ENSGALG00000042491	ENSGALG00000017128
ENSGALG00000004069	ENSGALG00000031457	ENSGALG00000014688		ENSGALG00000036293	ENSGALG00000008332					ENSGALG00000043307		ENSGALG00000052156	ENSGALG00000014290	ENSGALG00000032780	ENSGALG00000003478	ENSGALG00000007132	ENSGALG00000011847	ENSGALG00000017185
ENSGALG00000034383	ENSGALG00000012763	ENSGALG00000014759		ENSGALG00000034999	ENSGALG00000028568					ENSGALG00000006217		ENSGALG00000032061	ENSGALG00000015708	ENSGALG00000037587	ENSGALG00000049884	ENSGALG00000013408	ENSGALG00000011867	ENSGALG00000039751
ENSGALG00000006487	ENSGALG00000012766	ENSGALG00000014772		ENSGALG00000039264	ENSGALG00000009920					ENSGALG00000007944		ENSGALG00000037880	ENSGALG00000015815	ENSGALG00000040607	ENSGALG00000030808	ENSGALG00000035575	ENSGALG00000023193	ENSGALG00000017229
ENSGALG00000009501	ENSGALG00000012769	ENSGALG00000039461		ENSGALG00000049122	ENSGALG00000009995					ENSGALG00000008896		ENSGALG00000014833	ENSGALG00000031663	ENSGALG00000014913	ENSGALG00000000249	ENSGALG00000035604	ENSGALG00000011900	ENSGALG00000017242
ENSGALG00000009560	ENSGALG00000012849	ENSGALG00000014924		ENSGALG00000008837	ENSGALG00000010025					ENSGALG00000037272		ENSGALG00000014700	ENSGALG00000013809	ENSGALG00000049668	ENSGALG00000019741	ENSGALG00000029268	ENSGALG00000011947	ENSGALG00000014060
ENSGALG00000009985	ENSGALG00000012870	ENSGALG00000032247		ENSGALG00000031582	ENSGALG00000027864					ENSGALG00000027793		ENSGALG00000014995	ENSGALG00000014826	ENSGALG00000015289	ENSGALG00000039051	ENSGALG00000007867	ENSGALG00000011958	ENSGALG00000000818
ENSGALG00000010611	ENSGALG00000012929	ENSGALG00000015025		ENSGALG00000008756	ENSGALG00000028897					ENSGALG00000011708		ENSGALG00000014447	ENSGALG00000014855	ENSGALG00000015465	ENSGALG00000001714	ENSGALG00000002853	ENSGALG00000011970	ENSGALG00000006443
ENSGALG00000010658	ENSGALG00000012986	ENSGALG00000015073		ENSGALG00000008660	ENSGALG00000020703					ENSGALG00000011813		ENSGALG00000013634	ENSGALG00000014727	ENSGALG00000015854	ENSGALG00000030376	ENSGALG00000029793	ENSGALG00000011976	ENSGALG00000029569
ENSGALG00000011130	ENSGALG00000012988	ENSGALG00000015182		ENSGALG00000008632	ENSGALG00000012061					ENSGALG00000012544		ENSGALG00000015372	ENSGALG00000054345	ENSGALG00000015874	ENSGALG00000004781	ENSGALG00000000811	ENSGALG00000012013	ENSGALG00000005259
ENSGALG00000024482	ENSGALG00000032159	ENSGALG00000015233		ENSGALG00000009119	ENSGALG00000002479					ENSGALG00000002015		ENSGALG00000014703	ENSGALG00000012591	ENSGALG00000031262	ENSGALG00000047761	ENSGALG00000049190	ENSGALG00000012034	ENSGALG00000029857
ENSGALG00000044716	ENSGALG00000013026	ENSGALG00000015263		ENSGALG00000043081	ENSGALG00000002845					ENSGALG00000028809		ENSGALG00000015602	ENSGALG00000012606	ENSGALG00000016292	ENSGALG00000030377	ENSGALG00000003122	ENSGALG00000012172	ENSGALG00000005826
ENSGALG00000013590	ENSGALG00000013037	ENSGALG00000053198		ENSGALG00000010036	ENSGALG00000032308					ENSGALG00000006343		ENSGALG00000050110	ENSGALG00000015391	ENSGALG00000016328	ENSGALG00000046741	ENSGALG00000004245	ENSGALG00000032313	ENSGALG00000006052
ENSGALG00000014378	ENSGALG00000013039	ENSGALG00000015334		ENSGALG00000034003	ENSGALG00000005739					ENSGALG00000036896		ENSGALG00000002439	ENSGALG00000014649	ENSGALG00000016704	ENSGALG00000026055	ENSGALG00000041285	ENSGALG00000012285	ENSGALG00000006189
ENSGALG00000015549	ENSGALG00000019286	ENSGALG00000052183		ENSGALG00000020003	ENSGALG00000005794					ENSGALG00000008585		ENSGALG00000036642	ENSGALG00000036530	ENSGALG00000016707		ENSGALG00000004926	ENSGALG00000012290	ENSGALG00000006525
ENSGALG00000015612	ENSGALG00000013056	ENSGALG00000015342		ENSGALG00000020002	ENSGALG00000036871					ENSGALG00000009502		ENSGALG00000047864	ENSGALG00000042333	ENSGALG00000030879		ENSGALG00000035113	ENSGALG00000012296	ENSGALG00000006558
ENSGALG00000040428	ENSGALG00000050257	ENSGALG00000015402		ENSGALG00000041684	ENSGALG00000004591					ENSGALG00000002922		ENSGALG00000037854	ENSGALG00000036044	ENSGALG00000035966		ENSGALG00000007334	ENSGALG00000012420	ENSGALG00000006575
ENSGALG00000033862	ENSGALG00000019284	ENSGALG00000015458		ENSGALG00000038782	ENSGALG00000005280					ENSGALG00000046652		ENSGALG00000038292	ENSGALG00000004306	ENSGALG00000030064		ENSGALG00000053035	ENSGALG00000012422	ENSGALG00000006703
ENSGALG00000034821	ENSGALG00000049903	ENSGALG00000015480		ENSGALG00000012966	ENSGALG00000005470					ENSGALG00000008658		ENSGALG00000042309	ENSGALG00000032496	ENSGALG00000006821		ENSGALG00000046992	ENSGALG00000003213	ENSGALG00000006939
ENSGALG00000037426	ENSGALG00000038026	ENSGALG00000015497		ENSGALG00000012973	ENSGALG00000005647					ENSGALG00000045795		ENSGALG00000034225	ENSGALG00000029586	ENSGALG00000007123		ENSGALG00000009297	ENSGALG00000038556	ENSGALG00000007254
ENSGALG00000035773	ENSGALG00000013174	ENSGALG00000015681		ENSGALG00000013741	ENSGALG00000005959					ENSGALG00000023296		ENSGALG00000034605	ENSGALG00000006074	ENSGALG00000007234		ENSGALG00000037737	ENSGALG00000012442	ENSGALG00000007507
ENSGALG00000005806	ENSGALG00000013205	ENSGALG00000015813		ENSGALG00000013818	ENSGALG00000010652					ENSGALG00000051885		ENSGALG00000045362	ENSGALG00000040530	ENSGALG00000037816		ENSGALG00000000259	ENSGALG00000012454	ENSGALG00000007547
ENSGALG00000021365	ENSGALG00000013210	ENSGALG00000033965		ENSGALG00000013861	ENSGALG00000020647					ENSGALG00000001490		ENSGALG00000043684	ENSGALG00000008460	ENSGALG00000007788		ENSGALG00000054306	ENSGALG00000047483	ENSGALG00000007579
ENSGALG00000002386	ENSGALG00000013244	ENSGALG00000015887		ENSGALG00000013956	ENSGALG00000001780					ENSGALG00000002193		ENSGALG00000012128	ENSGALG00000009269	ENSGALG00000009071		ENSGALG00000026276	ENSGALG00000012522	ENSGALG00000031565
ENSGALG00000003708	ENSGALG00000030943	ENSGALG00000041867		ENSGALG00000013971	ENSGALG00000006453					ENSGALG00000002315		ENSGALG00000006096	ENSGALG00000040464	ENSGALG00000009154		ENSGALG00000006326	ENSGALG00000012529	ENSGALG00000007956
ENSGALG00000014906	ENSGALG00000054273	ENSGALG00000037989		ENSGALG00000013981	ENSGALG00000005521					ENSGALG00000006543		ENSGALG00000006561	ENSGALG00000012011	ENSGALG00000009257		ENSGALG00000006921	ENSGALG00000012530	ENSGALG00000008629
ENSGALG00000015002	ENSGALG00000048539	ENSGALG00000030363		ENSGALG00000031656	ENSGALG00000007478					ENSGALG00000036111		ENSGALG00000006841	ENSGALG00000012098	ENSGALG00000009442		ENSGALG00000007396	ENSGALG00000012542	ENSGALG00000008739
ENSGALG00000014448	ENSGALG00000014083	ENSGALG00000037414		ENSGALG00000054059	ENSGALG00000008601					ENSGALG00000027262		ENSGALG00000034811	ENSGALG00000012105	ENSGALG00000009451		ENSGALG00000039977	ENSGALG00000033589	ENSGALG00000019663
ENSGALG00000015118	ENSGALG00000014084	ENSGALG00000037076		ENSGALG00000034397	ENSGALG00000008646					ENSGALG00000041873		ENSGALG00000004845	ENSGALG00000012206	ENSGALG00000009683		ENSGALG00000002286	ENSGALG00000012659	ENSGALG00000008963
ENSGALG00000012612	ENSGALG00000014094	ENSGALG00000016022		ENSGALG00000049882	ENSGALG00000046159					ENSGALG00000048373		ENSGALG00000040415	ENSGALG00000052448	ENSGALG00000010130		ENSGALG00000023364	ENSGALG00000012662	ENSGALG00000009728
ENSGALG00000023157	ENSGALG00000014106	ENSGALG00000016024		ENSGALG00000015388	ENSGALG00000008684					ENSGALG00000009549		ENSGALG00000052873	ENSGALG00000003862	ENSGALG00000010214		ENSGALG00000000109	ENSGALG00000027122	ENSGALG00000035239
ENSGALG00000000218	ENSGALG00000014128	ENSGALG00000016047		ENSGALG00000015833	ENSGALG00000009477					ENSGALG00000035202		ENSGALG00000009018	ENSGALG00000008145	ENSGALG00000010526		ENSGALG00000007661	ENSGALG00000041193	ENSGALG00000035140
ENSGALG00000014684	ENSGALG00000014167	ENSGALG00000016058		ENSGALG00000022887	ENSGALG00000035535					ENSGALG00000033618		ENSGALG00000009111	ENSGALG00000008435	ENSGALG00000010674		ENSGALG00000039990	ENSGALG00000029746	ENSGALG00000010770
ENSGALG00000036492	ENSGALG00000014201	ENSGALG00000016059		ENSGALG00000016456	ENSGALG00000002708					ENSGALG00000001689		ENSGALG00000009249	ENSGALG00000008485	ENSGALG00000023199		ENSGALG00000004573	ENSGALG00000012755	ENSGALG00000035978
ENSGALG00000033781	ENSGALG00000014213	ENSGALG00000016148		ENSGALG00000016485	ENSGALG00000035462					ENSGALG00000034982		ENSGALG00000009637	ENSGALG00000009583	ENSGALG00000011529		ENSGALG00000033754	ENSGALG00000012791	ENSGALG00000025929
ENSGALG00000003958	ENSGALG00000014222	ENSGALG00000016187		ENSGALG00000016498	ENSGALG00000052612					ENSGALG00000037336		ENSGALG00000010157	ENSGALG00000011655	ENSGALG00000011884		ENSGALG00000001225	ENSGALG00000012834	ENSGALG00000011281
ENSGALG00000006613	ENSGALG00000014226	ENSGALG00000016205		ENSGALG00000016564	ENSGALG00000004270					ENSGALG00000046779		ENSGALG00000010307	ENSGALG00000012473	ENSGALG00000012004		ENSGALG00000031263	ENSGALG00000035108	ENSGALG00000011300
ENSGALG00000007287	ENSGALG00000014551	ENSGALG00000045726		ENSGALG00000016720	ENSGALG00000030858					ENSGALG00000007495		ENSGALG00000031238	ENSGALG00000051669	ENSGALG00000012018		ENSGALG00000000944	ENSGALG00000012852	ENSGALG00000011488
ENSGALG00000034029	ENSGALG00000040393	ENSGALG00000045925		ENSGALG00000031094	ENSGALG00000004981					ENSGALG00000008187		ENSGALG00000040156	ENSGALG00000003634	ENSGALG00000026364		ENSGALG00000043148	ENSGALG00000012874	ENSGALG00000039920
ENSGALG00000008108	ENSGALG00000028155	ENSGALG00000016231		ENSGALG00000005882	ENSGALG00000007798					ENSGALG00000043672		ENSGALG00000053706	ENSGALG00000030964	ENSGALG00000013726		ENSGALG00000047861	ENSGALG00000012877	ENSGALG00000040917
ENSGALG00000008181	ENSGALG00000022980	ENSGALG00000016236		ENSGALG00000008447	ENSGALG00000005132					ENSGALG00000041428		ENSGALG00000012244	ENSGALG00000005002	ENSGALG00000013764		ENSGALG00000054176	ENSGALG00000040493	ENSGALG00000037077
ENSGALG00000009050	ENSGALG00000036730	ENSGALG00000016238		ENSGALG00000008652	ENSGALG00000033137					ENSGALG00000035883		ENSGALG00000033385	ENSGALG00000032234	ENSGALG00000013771		ENSGALG00000047273	ENSGALG00000045168	ENSGALG00000036645
ENSGALG00000009282	ENSGALG00000017291	ENSGALG00000016261		ENSGALG00000009063	ENSGALG00000000903					ENSGALG00000002510		ENSGALG00000004302	ENSGALG00000008870	ENSGALG00000039168		ENSGALG00000037396	ENSGALG00000012947	ENSGALG00000038000
ENSGALG00000017384	ENSGALG00000017290	ENSGALG00000016357		ENSGALG00000009568	ENSGALG00000031496					ENSGALG00000003720		ENSGALG00000030419	ENSGALG00000009350	ENSGALG00000014336		ENSGALG00000001848	ENSGALG00000012953	ENSGALG00000050380
ENSGALG00000009456	ENSGALG00000017283	ENSGALG00000016375		ENSGALG00000032957	ENSGALG00000003870					ENSGALG00000039288		ENSGALG00000009286	ENSGALG00000002216	ENSGALG00000014514		ENSGALG00000002637	ENSGALG00000012956	ENSGALG00000035492
ENSGALG00000023135	ENSGALG00000014413	ENSGALG00000016522		ENSGALG00000010061	ENSGALG00000029706					ENSGALG00000029000		ENSGALG00000011475	ENSGALG00000003076	ENSGALG00000015537		ENSGALG00000035352	ENSGALG00000012974	ENSGALG00000043642
ENSGALG00000010060	ENSGALG00000013999	ENSGALG00000029168		ENSGALG00000010324	ENSGALG00000006506					ENSGALG00000032736		ENSGALG00000011493	ENSGALG00000020922	ENSGALG00000015649		ENSGALG00000050725	ENSGALG00000012998	ENSGALG00000032830
ENSGALG00000010270	ENSGALG00000049853	ENSGALG00000016562		ENSGALG00000010363	ENSGALG00000006441					ENSGALG00000048164		ENSGALG00000033461	ENSGALG00000051438	ENSGALG00000013310		ENSGALG00000036796	ENSGALG00000013031	ENSGALG00000033102
ENSGALG00000051654	ENSGALG00000050127	ENSGALG00000016581		ENSGALG00000010592	ENSGALG00000002119					ENSGALG00000001234		ENSGALG00000045427	ENSGALG00000028423	ENSGALG00000015773		ENSGALG00000007882	ENSGALG00000013072	ENSGALG00000031978
ENSGALG00000010589	ENSGALG00000013565	ENSGALG00000016686		ENSGALG00000010642	ENSGALG00000006273					ENSGALG00000021473		ENSGALG00000050860	ENSGALG00000010539	ENSGALG00000038559		ENSGALG00000050001	ENSGALG00000028186	ENSGALG00000043399
ENSGALG00000010675	ENSGALG00000032599	ENSGALG00000016691		ENSGALG00000010979	ENSGALG00000008021					ENSGALG00000040875		ENSGALG00000005019	ENSGALG00000011041	ENSGALG00000052976		ENSGALG00000036459	ENSGALG00000013085	ENSGALG00000033179
ENSGALG00000028537	ENSGALG00000014468	ENSGALG00000016693		ENSGALG00000011190	ENSGALG00000039239					ENSGALG00000050750		ENSGALG00000038924	ENSGALG00000011350	ENSGALG00000005848		ENSGALG00000000615	ENSGALG00000013117	ENSGALG00000039326
ENSGALG00000010811	ENSGALG00000053765	ENSGALG00000016724		ENSGALG00000011551	ENSGALG00000034919					ENSGALG00000039818		ENSGALG00000034645	ENSGALG00000031296	ENSGALG00000010178		ENSGALG00000042967	ENSGALG00000013143	ENSGALG00000012681
ENSGALG00000010950	ENSGALG00000014526	ENSGALG00000016728		ENSGALG00000050815	ENSGALG00000004343					ENSGALG00000002798		ENSGALG00000009307	ENSGALG00000032783	ENSGALG00000015170		ENSGALG00000000881	ENSGALG00000032768	ENSGALG00000012704
ENSGALG00000011372	ENSGALG00000014695	ENSGALG00000016734		ENSGALG00000013427	ENSGALG00000007758					ENSGALG00000004648		ENSGALG00000048849	ENSGALG00000005108	ENSGALG00000012607		ENSGALG00000040519	ENSGALG00000014085	ENSGALG00000012802
ENSGALG00000011811	ENSGALG00000007084	ENSGALG00000031375		ENSGALG00000013725	ENSGALG00000031058					ENSGALG00000049065		ENSGALG00000010464	ENSGALG00000010312	ENSGALG00000040796		ENSGALG00000046649	ENSGALG00000027435	ENSGALG00000027397
ENSGALG00000011893	ENSGALG00000014800	ENSGALG00000039811		ENSGALG00000048601	ENSGALG00000004583					ENSGALG00000002455		ENSGALG00000003164	ENSGALG00000027805	ENSGALG00000012621		ENSGALG00000038984	ENSGALG00000014166	ENSGALG00000012885
ENSGALG00000012009	ENSGALG00000031560	ENSGALG00000037353		ENSGALG00000014236	ENSGALG00000007961					ENSGALG00000005802		ENSGALG00000004554	ENSGALG00000034550	ENSGALG00000015390		ENSGALG00000003800	ENSGALG00000014186	ENSGALG00000012903
ENSGALG00000012401	ENSGALG00000014901	ENSGALG00000030526		ENSGALG00000014516	ENSGALG00000042838					ENSGALG00000041706		ENSGALG00000005776	ENSGALG00000042839	ENSGALG00000027334		ENSGALG00000030378	ENSGALG00000019261	ENSGALG00000013086
ENSGALG00000003821	ENSGALG00000014966	ENSGALG00000046504		ENSGALG00000015666	ENSGALG00000008736					ENSGALG00000037943		ENSGALG00000005904	ENSGALG00000018976	ENSGALG00000014678		ENSGALG00000052196	ENSGALG00000014233	ENSGALG00000013156
ENSGALG00000030254	ENSGALG00000027688	ENSGALG00000035839		ENSGALG00000037699	ENSGALG00000001758					ENSGALG00000006520		ENSGALG00000006284	ENSGALG00000006819	ENSGALG00000014672		ENSGALG00000045611	ENSGALG00000014234	ENSGALG00000013189
ENSGALG00000037327	ENSGALG00000033186	ENSGALG00000016831		ENSGALG00000015809	ENSGALG00000001565					ENSGALG00000035115		ENSGALG00000010053	ENSGALG00000008146	ENSGALG00000015641		ENSGALG00000000223	ENSGALG00000031503	ENSGALG00000054779
ENSGALG00000043198	ENSGALG00000014977	ENSGALG00000016862		ENSGALG00000015958	ENSGALG00000001446					ENSGALG00000042810		ENSGALG00000017380	ENSGALG00000028295	ENSGALG00000001947		ENSGALG00000037995	ENSGALG00000017295	ENSGALG00000013212
ENSGALG00000012112	ENSGALG00000015038	ENSGALG00000016863		ENSGALG00000015977	ENSGALG00000000906					ENSGALG00000002484		ENSGALG00000021869	ENSGALG00000004974	ENSGALG00000005395		ENSGALG00000001117	ENSGALG00000053526	ENSGALG00000013452
ENSGALG00000012113	ENSGALG00000015094	ENSGALG00000016886		ENSGALG00000027533	ENSGALG00000001926					ENSGALG00000041298		ENSGALG00000030194	ENSGALG00000044610	ENSGALG00000037195		ENSGALG00000023950	ENSGALG00000017274	ENSGALG00000013708
ENSGALG00000034735	ENSGALG00000015185	ENSGALG00000016912		ENSGALG00000015978	ENSGALG00000002397					ENSGALG00000034085		ENSGALG00000044975	ENSGALG00000007299	ENSGALG00000012153		ENSGALG00000037437	ENSGALG00000013272	ENSGALG00000014836
ENSGALG00000021262	ENSGALG00000015225	ENSGALG00000016919		ENSGALG00000016098	ENSGALG00000002661					ENSGALG00000003568		ENSGALG00000031766	ENSGALG00000003916	ENSGALG00000012109		ENSGALG00000031789	ENSGALG00000013420	ENSGALG00000032997
ENSGALG00000003249	ENSGALG00000019228	ENSGALG00000033816		ENSGALG00000046192	ENSGALG00000002987					ENSGALG00000053063		ENSGALG00000052051	ENSGALG00000031983	ENSGALG00000011681		ENSGALG00000052016	ENSGALG00000014335	ENSGALG00000014811
ENSGALG00000004156	ENSGALG00000015246	ENSGALG00000016947		ENSGALG00000035325	ENSGALG00000026031					ENSGALG00000041182		ENSGALG00000004959	ENSGALG00000005744	ENSGALG00000028696		ENSGALG00000033356	ENSGALG00000040184	ENSGALG00000014801
ENSGALG00000004174	ENSGALG00000015275	ENSGALG00000022739		ENSGALG00000013377	ENSGALG00000027950					ENSGALG00000002242		ENSGALG00000002929	ENSGALG00000005872	ENSGALG00000032502		ENSGALG00000053742	ENSGALG00000036447	ENSGALG00000014897
ENSGALG00000037904	ENSGALG00000015330	ENSGALG00000016969		ENSGALG00000003733	ENSGALG00000054753					ENSGALG00000002742		ENSGALG00000007611	ENSGALG00000000707	ENSGALG00000006873		ENSGALG00000001749	ENSGALG00000051209	ENSGALG00000014935
ENSGALG00000004777	ENSGALG00000054191	ENSGALG00000016971		ENSGALG00000014824	ENSGALG00000000293					ENSGALG00000052952		ENSGALG00000008744	ENSGALG00000002528	ENSGALG00000007625		ENSGALG00000015200	ENSGALG00000014362	ENSGALG00000015064
ENSGALG00000004871	ENSGALG00000015351	ENSGALG00000016972		ENSGALG00000013548	ENSGALG00000009943					ENSGALG00000003795		ENSGALG00000008852	ENSGALG00000001750	ENSGALG00000008469		ENSGALG00000037712	ENSGALG00000007378	ENSGALG00000015151
ENSGALG00000027353	ENSGALG00000015353	ENSGALG00000016997		ENSGALG00000013546	ENSGALG00000036837					ENSGALG00000004365		ENSGALG00000009076	ENSGALG00000049287	ENSGALG00000033259		ENSGALG00000003153	ENSGALG00000014426	ENSGALG00000015181
ENSGALG00000006486	ENSGALG00000015356	ENSGALG00000019094		ENSGALG00000014734	ENSGALG00000006818					ENSGALG00000004379		ENSGALG00000050897	ENSGALG00000006367	ENSGALG00000009538		ENSGALG00000000764	ENSGALG00000014428	ENSGALG00000015183
ENSGALG00000006617	ENSGALG00000015367	ENSGALG00000017018		ENSGALG00000014978	ENSGALG00000054496					ENSGALG00000054378		ENSGALG00000002157	ENSGALG00000023812	ENSGALG00000009565		ENSGALG00000032955	ENSGALG00000039448	ENSGALG00000012915
ENSGALG00000052302	ENSGALG00000015375	ENSGALG00000054550		ENSGALG00000014944	ENSGALG00000031013					ENSGALG00000032685		ENSGALG00000006777	ENSGALG00000007642	ENSGALG00000009838		ENSGALG00000046023	ENSGALG00000014443	ENSGALG00000015259
ENSGALG00000001678	ENSGALG00000052286	ENSGALG00000017034		ENSGALG00000015019	ENSGALG00000002284					ENSGALG00000005968		ENSGALG00000007162	ENSGALG00000004224	ENSGALG00000010196		ENSGALG00000049774	ENSGALG00000014457	ENSGALG00000015404
ENSGALG00000033460	ENSGALG00000019215	ENSGALG00000017035		ENSGALG00000015052	ENSGALG00000004141					ENSGALG00000006422		ENSGALG00000007615	ENSGALG00000007149	ENSGALG00000010314		ENSGALG00000041826	ENSGALG00000014467	ENSGALG00000039102
ENSGALG00000030028	ENSGALG00000053194	ENSGALG00000033671		ENSGALG00000015109	ENSGALG00000034067					ENSGALG00000054447		ENSGALG00000033790	ENSGALG00000035029	ENSGALG00000010663		ENSGALG00000049174	ENSGALG00000022926	ENSGALG00000039553
ENSGALG00000025896	ENSGALG00000015435	ENSGALG00000017047		ENSGALG00000015144	ENSGALG00000027742					ENSGALG00000008149		ENSGALG00000026978	ENSGALG00000001054	ENSGALG00000011209		ENSGALG00000030397	ENSGALG00000014490	ENSGALG00000055117
ENSGALG00000009045	ENSGALG00000015437	ENSGALG00000017053		ENSGALG00000012577	ENSGALG00000048712					ENSGALG00000008217		ENSGALG00000001655	ENSGALG00000001209	ENSGALG00000011228		ENSGALG00000000158	ENSGALG00000014567	ENSGALG00000031693
ENSGALG00000010074	ENSGALG00000040275	ENSGALG00000017065		ENSGALG00000014642	ENSGALG00000002707					ENSGALG00000028612		ENSGALG00000005001	ENSGALG00000026542	ENSGALG00000011797		ENSGALG00000047574	ENSGALG00000014662	ENSGALG00000037453
ENSGALG00000010217	ENSGALG00000015446	ENSGALG00000017070		ENSGALG00000026928	ENSGALG00000052095					ENSGALG00000001740		ENSGALG00000005012	ENSGALG00000035111	ENSGALG00000012025		ENSGALG00000054713	ENSGALG00000014689	ENSGALG00000043573
ENSGALG00000010243	ENSGALG00000019201	ENSGALG00000051184		ENSGALG00000025915	ENSGALG00000047380					ENSGALG00000023338		ENSGALG00000044299	ENSGALG00000030859	ENSGALG00000032563		ENSGALG00000038666	ENSGALG00000014698	ENSGALG00000037067
ENSGALG00000010537	ENSGALG00000015751	ENSGALG00000017077		ENSGALG00000015684	ENSGALG00000040703					ENSGALG00000007386		ENSGALG00000005391	ENSGALG00000007541	ENSGALG00000012232		ENSGALG00000051159	ENSGALG00000014701	ENSGALG00000034528
ENSGALG00000010826	ENSGALG00000015804	ENSGALG00000017085		ENSGALG00000012350	ENSGALG00000030038					ENSGALG00000027789		ENSGALG00000005789	ENSGALG00000026081	ENSGALG00000012273		ENSGALG00000034282	ENSGALG00000014708	ENSGALG00000033950
ENSGALG00000010998	ENSGALG00000015828	ENSGALG00000017097		ENSGALG00000002142	ENSGALG00000050634					ENSGALG00000050158		ENSGALG00000031139	ENSGALG00000003314	ENSGALG00000036257		ENSGALG00000041384	ENSGALG00000014749	ENSGALG00000044996
ENSGALG00000023142	ENSGALG00000036833	ENSGALG00000017098		ENSGALG00000002358	ENSGALG00000050470					ENSGALG00000041104		ENSGALG00000029576	ENSGALG00000003325	ENSGALG00000002646			ENSGALG00000042936	ENSGALG00000041621
ENSGALG00000020590	ENSGALG00000032660	ENSGALG00000034708		ENSGALG00000008197						ENSGALG00000004088		ENSGALG00000054180	ENSGALG00000003854	ENSGALG00000002655			ENSGALG00000014791	ENSGALG00000043587
ENSGALG00000034512	ENSGALG00000029670	ENSGALG00000017125		ENSGALG00000043016						ENSGALG00000002375		ENSGALG00000001184	ENSGALG00000004743	ENSGALG00000007958			ENSGALG00000045606	ENSGALG00000037901
ENSGALG00000037238	ENSGALG00000041812	ENSGALG00000053657		ENSGALG00000031735						ENSGALG00000001645		ENSGALG00000003107	ENSGALG00000004869	ENSGALG00000008038			ENSGALG00000014818	ENSGALG00000034048
ENSGALG00000002706	ENSGALG00000027579	ENSGALG00000017133		ENSGALG00000029332						ENSGALG00000037051		ENSGALG00000005266	ENSGALG00000006607	ENSGALG00000008220			ENSGALG00000032036	ENSGALG00000007825
ENSGALG00000007681	ENSGALG00000016052	ENSGALG00000017156		ENSGALG00000006054						ENSGALG00000041722		ENSGALG00000034395	ENSGALG00000007393	ENSGALG00000014276			ENSGALG00000014970	ENSGALG00000008233
ENSGALG00000039989	ENSGALG00000016053	ENSGALG00000017171		ENSGALG00000027716						ENSGALG00000040908		ENSGALG00000005749	ENSGALG00000008207	ENSGALG00000009525			ENSGALG00000014997	ENSGALG00000044730
ENSGALG00000010357	ENSGALG00000016070	ENSGALG00000029416		ENSGALG00000032687						ENSGALG00000042533		ENSGALG00000040626	ENSGALG00000031821	ENSGALG00000010900			ENSGALG00000015016	ENSGALG00000008525
ENSGALG00000010401	ENSGALG00000016127	ENSGALG00000017200		ENSGALG00000030499						ENSGALG00000001076		ENSGALG00000048830	ENSGALG00000034115	ENSGALG00000011689			ENSGALG00000015059	ENSGALG00000048886
ENSGALG00000001741	ENSGALG00000016147	ENSGALG00000017202		ENSGALG00000039221						ENSGALG00000001387		ENSGALG00000053961	ENSGALG00000029882	ENSGALG00000011770			ENSGALG00000040620	ENSGALG00000008944
ENSGALG00000040181	ENSGALG00000016185	ENSGALG00000017239		ENSGALG00000042103						ENSGALG00000003108		ENSGALG00000003348	ENSGALG00000004193	ENSGALG00000012259			ENSGALG00000037485	ENSGALG00000008937
ENSGALG00000002883	ENSGALG00000022813	ENSGALG00000053106		ENSGALG00000027874						ENSGALG00000003966		ENSGALG00000028302	ENSGALG00000007934	ENSGALG00000012260			ENSGALG00000053464	ENSGALG00000008855
ENSGALG00000004038	ENSGALG00000041988	ENSGALG00000039037		ENSGALG00000008569						ENSGALG00000004246		ENSGALG00000043744	ENSGALG00000028167	ENSGALG00000012355			ENSGALG00000015123	ENSGALG00000008907
ENSGALG00000032858	ENSGALG00000031932	ENSGALG00000054619		ENSGALG00000008603						ENSGALG00000052725		ENSGALG00000033001	ENSGALG00000001314	ENSGALG00000012574			ENSGALG00000039538	ENSGALG00000008793
ENSGALG00000007410	ENSGALG00000022804	ENSGALG00000041949		ENSGALG00000008615						ENSGALG00000048190		ENSGALG00000005888	ENSGALG00000036742	ENSGALG00000033807			ENSGALG00000015193	ENSGALG00000028520
ENSGALG00000028141	ENSGALG00000042400	ENSGALG00000000830		ENSGALG00000008940						ENSGALG00000043772		ENSGALG00000006117	ENSGALG00000048401	ENSGALG00000027835			ENSGALG00000015197	ENSGALG00000013821
ENSGALG00000008063	ENSGALG00000016245	ENSGALG00000000871		ENSGALG00000026584						ENSGALG00000054766		ENSGALG00000051431	ENSGALG00000005314	ENSGALG00000004769			ENSGALG00000039376	ENSGALG00000009305
ENSGALG00000042029	ENSGALG00000041078	ENSGALG00000017307		ENSGALG00000009626						ENSGALG00000000564		ENSGALG00000006916	ENSGALG00000021683	ENSGALG00000008304			ENSGALG00000015235	ENSGALG00000009690
ENSGALG00000003832	ENSGALG00000016251	ENSGALG00000017309		ENSGALG00000026005						ENSGALG00000046316		ENSGALG00000049654	ENSGALG00000004800	ENSGALG00000009681			ENSGALG00000015247	ENSGALG00000009854
ENSGALG00000004813	ENSGALG00000042604	ENSGALG00000017316		ENSGALG00000030719						ENSGALG00000032610		ENSGALG00000007119	ENSGALG00000038064	ENSGALG00000027492			ENSGALG00000015249	ENSGALG00000009896
ENSGALG00000026449	ENSGALG00000016327	ENSGALG00000026995		ENSGALG00000031862						ENSGALG00000003123		ENSGALG00000038884	ENSGALG00000021443	ENSGALG00000027608			ENSGALG00000047209	ENSGALG00000010005
ENSGALG00000007569	ENSGALG00000016340	ENSGALG00000036106		ENSGALG00000039735						ENSGALG00000035580		ENSGALG00000002033	ENSGALG00000001067	ENSGALG00000005080			ENSGALG00000015252	ENSGALG00000034077
ENSGALG00000008351	ENSGALG00000054564	ENSGALG00000034004		ENSGALG00000011220						ENSGALG00000035060		ENSGALG00000027416	ENSGALG00000003265	ENSGALG00000010140			ENSGALG00000015253	ENSGALG00000010131
ENSGALG00000048534	ENSGALG00000016348	ENSGALG00000017336		ENSGALG00000011389						ENSGALG00000030904		ENSGALG00000036838	ENSGALG00000004133	ENSGALG00000010681			ENSGALG00000015293	ENSGALG00000010435
ENSGALG00000023898	ENSGALG00000016351	ENSGALG00000048769		ENSGALG00000027407						ENSGALG00000043775		ENSGALG00000006817	ENSGALG00000000164	ENSGALG00000010758			ENSGALG00000015299	ENSGALG00000010541
ENSGALG00000004049	ENSGALG00000016379	ENSGALG00000029731		ENSGALG00000011840						ENSGALG00000053836		ENSGALG00000003575	ENSGALG00000002082	ENSGALG00000053799			ENSGALG00000049529	ENSGALG00000032640
ENSGALG00000041972	ENSGALG00000016406	ENSGALG00000017333		ENSGALG00000012037						ENSGALG00000034688		ENSGALG00000051266	ENSGALG00000002147	ENSGALG00000002141			ENSGALG00000015322	ENSGALG00000014371
ENSGALG00000039673	ENSGALG00000016418	ENSGALG00000034284		ENSGALG00000012230						ENSGALG00000041592		ENSGALG00000004650	ENSGALG00000041792	ENSGALG00000005367			ENSGALG00000044642	ENSGALG00000040000
ENSGALG00000000907	ENSGALG00000016426	ENSGALG00000038926		ENSGALG00000033017						ENSGALG00000035086		ENSGALG00000007907	ENSGALG00000033663	ENSGALG00000005357			ENSGALG00000015344	ENSGALG00000048321
ENSGALG00000002363	ENSGALG00000016430	ENSGALG00000053964		ENSGALG00000033087						ENSGALG00000031707		ENSGALG00000008066	ENSGALG00000003101	ENSGALG00000005236			ENSGALG00000022871	ENSGALG00000011013
ENSGALG00000001506	ENSGALG00000016538	ENSGALG00000039048		ENSGALG00000036160						ENSGALG00000034399		ENSGALG00000003590	ENSGALG00000003356	ENSGALG00000002612			ENSGALG00000015358	ENSGALG00000039349
ENSGALG00000003722	ENSGALG00000016579	ENSGALG00000023632		ENSGALG00000008185						ENSGALG00000001223		ENSGALG00000047203	ENSGALG00000036736	ENSGALG00000007752			ENSGALG00000026299	ENSGALG00000011426
ENSGALG00000021301	ENSGALG00000034834	ENSGALG00000039830		ENSGALG00000020876						ENSGALG00000001304		ENSGALG00000001465	ENSGALG00000044632	ENSGALG00000034562			ENSGALG00000015396	ENSGALG00000011537
ENSGALG00000039781	ENSGALG00000040006	ENSGALG00000050691		ENSGALG00000049421						ENSGALG00000035017		ENSGALG00000026940	ENSGALG00000050937	ENSGALG00000013759			ENSGALG00000015400	ENSGALG00000011571
ENSGALG00000006474	ENSGALG00000016618	ENSGALG00000026578		ENSGALG00000008656						ENSGALG00000003745		ENSGALG00000027902	ENSGALG00000040258	ENSGALG00000028683			ENSGALG00000015403	ENSGALG00000012256
ENSGALG00000039500	ENSGALG00000016689	ENSGALG00000037519		ENSGALG00000008666						ENSGALG00000038885		ENSGALG00000007723		ENSGALG00000001716			ENSGALG00000015409	ENSGALG00000012336
ENSGALG00000040770	ENSGALG00000016727	ENSGALG00000005517		ENSGALG00000008669						ENSGALG00000053318		ENSGALG00000008023		ENSGALG00000029296			ENSGALG00000015412	ENSGALG00000049497
ENSGALG00000004629	ENSGALG00000016737	ENSGALG00000005694		ENSGALG00000041577						ENSGALG00000025882		ENSGALG00000052797		ENSGALG00000003906			ENSGALG00000015414	ENSGALG00000013747
ENSGALG00000004798	ENSGALG00000016768	ENSGALG00000005947		ENSGALG00000011153						ENSGALG00000011902		ENSGALG00000053517		ENSGALG00000004192			ENSGALG00000024077	ENSGALG00000027207
ENSGALG00000005714	ENSGALG00000016776	ENSGALG00000019690		ENSGALG00000053241						ENSGALG00000054366		ENSGALG00000051567		ENSGALG00000052770			ENSGALG00000015438	ENSGALG00000019967
ENSGALG00000029820	ENSGALG00000016779	ENSGALG00000006437		ENSGALG00000026422						ENSGALG00000001329		ENSGALG00000030176		ENSGALG00000006676			ENSGALG00000015464	ENSGALG00000013951
ENSGALG00000027635	ENSGALG00000016781	ENSGALG00000007260		ENSGALG00000012357						ENSGALG00000029721		ENSGALG00000040987		ENSGALG00000006826			ENSGALG00000036738	ENSGALG00000014831
ENSGALG00000002042	ENSGALG00000016792	ENSGALG00000007559		ENSGALG00000012538						ENSGALG00000030229		ENSGALG00000035677		ENSGALG00000007262			ENSGALG00000015485	ENSGALG00000014834
ENSGALG00000001062	ENSGALG00000016794	ENSGALG00000007677		ENSGALG00000012545						ENSGALG00000038708		ENSGALG00000029449		ENSGALG00000007643			ENSGALG00000015492	ENSGALG00000014878
ENSGALG00000001492	ENSGALG00000016795	ENSGALG00000008557		ENSGALG00000002414						ENSGALG00000003693		ENSGALG00000002379		ENSGALG00000007687			ENSGALG00000015495	ENSGALG00000015017
ENSGALG00000004220	ENSGALG00000016799	ENSGALG00000028304		ENSGALG00000002864						ENSGALG00000037370		ENSGALG00000002495		ENSGALG00000012833			ENSGALG00000015511	ENSGALG00000015022
ENSGALG00000004837	ENSGALG00000016801	ENSGALG00000008728		ENSGALG00000003172						ENSGALG00000000318		ENSGALG00000000146		ENSGALG00000013916			ENSGALG00000015675	ENSGALG00000037087
ENSGALG00000005200	ENSGALG00000048911	ENSGALG00000008791		ENSGALG00000003701						ENSGALG00000000226		ENSGALG00000030512		ENSGALG00000001945			ENSGALG00000015701	ENSGALG00000019932
ENSGALG00000005352	ENSGALG00000051334	ENSGALG00000008813		ENSGALG00000048505						ENSGALG00000000104		ENSGALG00000003973		ENSGALG00000005450			ENSGALG00000015720	ENSGALG00000015283
ENSGALG00000043015	ENSGALG00000016808	ENSGALG00000008954		ENSGALG00000041459						ENSGALG00000028721		ENSGALG00000003741		ENSGALG00000041419			ENSGALG00000015746	ENSGALG00000015904
ENSGALG00000006630	ENSGALG00000016811	ENSGALG00000054178		ENSGALG00000004553						ENSGALG00000032750		ENSGALG00000005360		ENSGALG00000029980			ENSGALG00000015770	ENSGALG00000043584
ENSGALG00000006657	ENSGALG00000016813	ENSGALG00000031917		ENSGALG00000005547						ENSGALG00000049976		ENSGALG00000039523		ENSGALG00000007652			ENSGALG00000015822	ENSGALG00000016267
ENSGALG00000007709	ENSGALG00000016844	ENSGALG00000035761		ENSGALG00000006351						ENSGALG00000034009		ENSGALG00000035626		ENSGALG00000008308			ENSGALG00000015835	ENSGALG00000016278
ENSGALG00000007792	ENSGALG00000016847	ENSGALG00000009653		ENSGALG00000006352						ENSGALG00000000329		ENSGALG00000001330		ENSGALG00000008452			ENSGALG00000015842	ENSGALG00000016332
ENSGALG00000001988	ENSGALG00000016849	ENSGALG00000009700		ENSGALG00000007090						ENSGALG00000000668		ENSGALG00000001597		ENSGALG00000008487			ENSGALG00000015879	ENSGALG00000016385
ENSGALG00000002056	ENSGALG00000030125	ENSGALG00000009748		ENSGALG00000006134						ENSGALG00000000816		ENSGALG00000034262		ENSGALG00000029324			ENSGALG00000015884	ENSGALG00000016442
ENSGALG00000002569	ENSGALG00000016853	ENSGALG00000009752		ENSGALG00000041010						ENSGALG00000001816		ENSGALG00000002837		ENSGALG00000029017			ENSGALG00000038649	ENSGALG00000016463
ENSGALG00000002695	ENSGALG00000016860	ENSGALG00000010699		ENSGALG00000025780						ENSGALG00000002561		ENSGALG00000030776		ENSGALG00000048067			ENSGALG00000034083	ENSGALG00000016471
ENSGALG00000003307	ENSGALG00000016870	ENSGALG00000023189		ENSGALG00000008555						ENSGALG00000003228		ENSGALG00000031940		ENSGALG00000004528			ENSGALG00000016027	ENSGALG00000016486
ENSGALG00000003807	ENSGALG00000016872	ENSGALG00000033561		ENSGALG00000009427						ENSGALG00000034456		ENSGALG00000034069		ENSGALG00000004899			ENSGALG00000016036	ENSGALG00000016531
ENSGALG00000004440	ENSGALG00000016885	ENSGALG00000010925		ENSGALG00000009704						ENSGALG00000050260		ENSGALG00000030086		ENSGALG00000005006			ENSGALG00000016042	ENSGALG00000016631
ENSGALG00000005614	ENSGALG00000016889	ENSGALG00000010961		ENSGALG00000010471						ENSGALG00000040807		ENSGALG00000001115		ENSGALG00000005708			ENSGALG00000016044	ENSGALG00000016676
ENSGALG00000051488	ENSGALG00000016898	ENSGALG00000010988		ENSGALG00000002549						ENSGALG00000026948		ENSGALG00000027170		ENSGALG00000006250			ENSGALG00000016050	ENSGALG00000016692
ENSGALG00000007124	ENSGALG00000048716	ENSGALG00000011036		ENSGALG00000032173						ENSGALG00000033061		ENSGALG00000006899		ENSGALG00000000713			ENSGALG00000034932	ENSGALG00000016705
ENSGALG00000023294	ENSGALG00000016925	ENSGALG00000026989		ENSGALG00000043087						ENSGALG00000000748		ENSGALG00000035980		ENSGALG00000003219			ENSGALG00000016164	ENSGALG00000016709
ENSGALG00000027369	ENSGALG00000016927	ENSGALG00000011202		ENSGALG00000006205						ENSGALG00000000784		ENSGALG00000021685		ENSGALG00000002197			ENSGALG00000016186	ENSGALG00000040662
ENSGALG00000032178	ENSGALG00000016951	ENSGALG00000011226		ENSGALG00000008661						ENSGALG00000044985		ENSGALG00000038672		ENSGALG00000003937			ENSGALG00000016196	ENSGALG00000004336
ENSGALG00000001971	ENSGALG00000016955	ENSGALG00000011235		ENSGALG00000008850						ENSGALG00000051336		ENSGALG00000043733		ENSGALG00000004534			ENSGALG00000016198	ENSGALG00000028681
ENSGALG00000002415	ENSGALG00000016974	ENSGALG00000011251		ENSGALG00000008902						ENSGALG00000045684		ENSGALG00000013639		ENSGALG00000004555			ENSGALG00000031637	ENSGALG00000004195
ENSGALG00000004370	ENSGALG00000016980	ENSGALG00000033593		ENSGALG00000008916						ENSGALG00000003304		ENSGALG00000050314		ENSGALG00000007494			ENSGALG00000016215	ENSGALG00000020331
ENSGALG00000038812	ENSGALG00000050157	ENSGALG00000011289		ENSGALG00000033943						ENSGALG00000003778		ENSGALG00000009680		ENSGALG00000003091			ENSGALG00000028187	ENSGALG00000004111
ENSGALG00000041102	ENSGALG00000016991	ENSGALG00000011322		ENSGALG00000010879						ENSGALG00000049516		ENSGALG00000024295		ENSGALG00000041914			ENSGALG00000016228	ENSGALG00000003881
ENSGALG00000004971	ENSGALG00000016996	ENSGALG00000011491		ENSGALG00000001730						ENSGALG00000029444		ENSGALG00000002499		ENSGALG00000040999			ENSGALG00000016232	ENSGALG00000005038
ENSGALG00000003789	ENSGALG00000017002	ENSGALG00000019622		ENSGALG00000001995						ENSGALG00000050235		ENSGALG00000003851		ENSGALG00000004721			ENSGALG00000043100	ENSGALG00000005464
ENSGALG00000052408	ENSGALG00000017008	ENSGALG00000040363		ENSGALG00000041501						ENSGALG00000030599		ENSGALG00000000302		ENSGALG00000024082			ENSGALG00000016266	ENSGALG00000005638
ENSGALG00000004259	ENSGALG00000022733	ENSGALG00000031163		ENSGALG00000006488						ENSGALG00000032489		ENSGALG00000000086		ENSGALG00000005414			ENSGALG00000027198	ENSGALG00000020316
ENSGALG00000004669	ENSGALG00000017010	ENSGALG00000052604		ENSGALG00000005550						ENSGALG00000045115		ENSGALG00000034630		ENSGALG00000006428			ENSGALG00000016284	ENSGALG00000005964
ENSGALG00000000550	ENSGALG00000017011	ENSGALG00000035068		ENSGALG00000037223						ENSGALG00000052552		ENSGALG00000000419		ENSGALG00000007241			ENSGALG00000016511	ENSGALG00000006623
ENSGALG00000036962	ENSGALG00000017012	ENSGALG00000011734		ENSGALG00000048261						ENSGALG00000039773		ENSGALG00000031776		ENSGALG00000031563			ENSGALG00000016518	ENSGALG00000007028
ENSGALG00000039134	ENSGALG00000017031	ENSGALG00000041334		ENSGALG00000002963						ENSGALG00000047587		ENSGALG00000001968		ENSGALG00000001219			ENSGALG00000016529	ENSGALG00000007128
ENSGALG00000043128	ENSGALG00000017032	ENSGALG00000035623		ENSGALG00000034507						ENSGALG00000048691		ENSGALG00000002881		ENSGALG00000005338			ENSGALG00000016545	ENSGALG00000052786
ENSGALG00000000627	ENSGALG00000019087	ENSGALG00000035079		ENSGALG00000028015						ENSGALG00000049794		ENSGALG00000003247		ENSGALG00000040756			ENSGALG00000016546	ENSGALG00000007546
ENSGALG00000002232	ENSGALG00000041263	ENSGALG00000033500		ENSGALG00000008369						ENSGALG00000041008		ENSGALG00000040828		ENSGALG00000030051			ENSGALG00000016549	ENSGALG00000007843
ENSGALG00000043318	ENSGALG00000017073	ENSGALG00000012080		ENSGALG00000008983						ENSGALG00000051187		ENSGALG00000046805		ENSGALG00000001593			ENSGALG00000016558	ENSGALG00000008408
ENSGALG00000004039	ENSGALG00000017075	ENSGALG00000038978		ENSGALG00000009699						ENSGALG00000037879		ENSGALG00000050253		ENSGALG00000004179			ENSGALG00000016568	ENSGALG00000008431
ENSGALG00000032832	ENSGALG00000017076	ENSGALG00000043243		ENSGALG00000010256						ENSGALG00000047498		ENSGALG00000028937		ENSGALG00000006942			ENSGALG00000016576	ENSGALG00000008482
ENSGALG00000043327	ENSGALG00000017090	ENSGALG00000031294		ENSGALG00000010411						ENSGALG00000047981		ENSGALG00000000474		ENSGALG00000007512			ENSGALG00000016592	ENSGALG00000008507
ENSGALG00000026558	ENSGALG00000039958	ENSGALG00000043006		ENSGALG00000001412						ENSGALG00000052930		ENSGALG00000000629		ENSGALG00000008177			ENSGALG00000016590	ENSGALG00000008572
ENSGALG00000040263	ENSGALG00000017104	ENSGALG00000047009		ENSGALG00000003221						ENSGALG00000047953		ENSGALG00000041520		ENSGALG00000008289			ENSGALG00000026383	ENSGALG00000008633
ENSGALG00000047904	ENSGALG00000017105	ENSGALG00000049812		ENSGALG00000036850						ENSGALG00000035254		ENSGALG00000001328		ENSGALG00000042257			ENSGALG00000016584	ENSGALG00000008675
ENSGALG00000035780	ENSGALG00000017111	ENSGALG00000036497		ENSGALG00000003336						ENSGALG00000043610		ENSGALG00000001998		ENSGALG00000042351			ENSGALG00000038504	ENSGALG00000045350
ENSGALG00000047610	ENSGALG00000017112	ENSGALG00000012680		ENSGALG00000052643						ENSGALG00000030075		ENSGALG00000002591		ENSGALG00000002932			ENSGALG00000030802	ENSGALG00000009230
ENSGALG00000033174	ENSGALG00000017129	ENSGALG00000012715		ENSGALG00000048325						ENSGALG00000035760		ENSGALG00000002595		ENSGALG00000003260			ENSGALG00000035266	ENSGALG00000009880
ENSGALG00000000790	ENSGALG00000017135	ENSGALG00000048022		ENSGALG00000003243								ENSGALG00000032875		ENSGALG00000042814			ENSGALG00000016622	ENSGALG00000010371
ENSGALG00000000895	ENSGALG00000017145	ENSGALG00000012747		ENSGALG00000029621								ENSGALG00000043456		ENSGALG00000007965			ENSGALG00000016655	ENSGALG00000037339
ENSGALG00000040279	ENSGALG00000026507	ENSGALG00000012808		ENSGALG00000004684								ENSGALG00000026374		ENSGALG00000054310			ENSGALG00000024488	ENSGALG00000010542
ENSGALG00000001912	ENSGALG00000017153	ENSGALG00000012814		ENSGALG00000005601								ENSGALG00000036283		ENSGALG00000038003			ENSGALG00000019147	ENSGALG00000010610
ENSGALG00000026421	ENSGALG00000017163	ENSGALG00000012821		ENSGALG00000005701								ENSGALG00000028880		ENSGALG00000005095			ENSGALG00000016716	ENSGALG00000020210
ENSGALG00000003383	ENSGALG00000028658	ENSGALG00000054420		ENSGALG00000036133								ENSGALG00000045163		ENSGALG00000004881			ENSGALG00000016721	ENSGALG00000010636
ENSGALG00000029918	ENSGALG00000038154	ENSGALG00000045642		ENSGALG00000006425								ENSGALG00000038714		ENSGALG00000026221			ENSGALG00000016735	ENSGALG00000010645
ENSGALG00000000299	ENSGALG00000017199	ENSGALG00000012898		ENSGALG00000006956								ENSGALG00000042890		ENSGALG00000003757			ENSGALG00000016736	ENSGALG00000010719
ENSGALG00000001476	ENSGALG00000017201	ENSGALG00000042679		ENSGALG00000007302								ENSGALG00000050799		ENSGALG00000028265			ENSGALG00000034944	ENSGALG00000010745
ENSGALG00000050352	ENSGALG00000017204	ENSGALG00000012997		ENSGALG00000007819								ENSGALG00000032385		ENSGALG00000042055			ENSGALG00000029709	ENSGALG00000010769
ENSGALG00000025773	ENSGALG00000017207	ENSGALG00000013001		ENSGALG00000008500										ENSGALG00000001692			ENSGALG00000036076	ENSGALG00000010837
ENSGALG00000039878	ENSGALG00000026639	ENSGALG00000013060		ENSGALG00000041475										ENSGALG00000000847			ENSGALG00000016758	ENSGALG00000043675
ENSGALG00000001663	ENSGALG00000000071	ENSGALG00000013064		ENSGALG00000041787										ENSGALG00000001654			ENSGALG00000016764	ENSGALG00000010963
ENSGALG00000003594	ENSGALG00000014066	ENSGALG00000013102		ENSGALG00000028928										ENSGALG00000001837			ENSGALG00000016766	ENSGALG00000011017
ENSGALG00000034344	ENSGALG00000032681	ENSGALG00000013135		ENSGALG00000014616										ENSGALG00000003665			ENSGALG00000040621	ENSGALG00000011203
ENSGALG00000025751	ENSGALG00000008574	ENSGALG00000013187		ENSGALG00000042415										ENSGALG00000004817			ENSGALG00000016797	ENSGALG00000035906
ENSGALG00000003074	ENSGALG00000000681	ENSGALG00000039034		ENSGALG00000017363										ENSGALG00000038096			ENSGALG00000043690	ENSGALG00000011880
ENSGALG00000003703	ENSGALG00000038551	ENSGALG00000026452		ENSGALG00000004334										ENSGALG00000000410			ENSGALG00000029970	ENSGALG00000011961
ENSGALG00000000905	ENSGALG00000000838	ENSGALG00000013268		ENSGALG00000005140										ENSGALG00000040434			ENSGALG00000044599	ENSGALG00000011982
ENSGALG00000052250	ENSGALG00000027166	ENSGALG00000013438		ENSGALG00000012978										ENSGALG00000032740			ENSGALG00000016810	ENSGALG00000011994
ENSGALG00000051628	ENSGALG00000000868	ENSGALG00000013569		ENSGALG00000038494										ENSGALG00000031332			ENSGALG00000016817	ENSGALG00000012074
ENSGALG00000046739	ENSGALG00000032499	ENSGALG00000013573		ENSGALG00000002080										ENSGALG00000001658			ENSGALG00000016824	ENSGALG00000012308
ENSGALG00000053055	ENSGALG00000017304	ENSGALG00000013628		ENSGALG00000001942										ENSGALG00000030739			ENSGALG00000029145	ENSGALG00000013208
ENSGALG00000048331	ENSGALG00000047148	ENSGALG00000013657		ENSGALG00000040152										ENSGALG00000043285			ENSGALG00000016834	ENSGALG00000013503
ENSGALG00000049505	ENSGALG00000028960	ENSGALG00000013731		ENSGALG00000040035										ENSGALG00000043727			ENSGALG00000016836	ENSGALG00000013535
ENSGALG00000052114	ENSGALG00000017320	ENSGALG00000013782		ENSGALG00000002893										ENSGALG00000051983			ENSGALG00000036798	ENSGALG00000013655
ENSGALG00000054023	ENSGALG00000017326	ENSGALG00000013886		ENSGALG00000039705										ENSGALG00000049232			ENSGALG00000016843	ENSGALG00000013728
	ENSGALG00000017329	ENSGALG00000013867		ENSGALG00000006323										ENSGALG00000049136			ENSGALG00000016867	ENSGALG00000014124
	ENSGALG00000017330	ENSGALG00000031275		ENSGALG00000006404										ENSGALG00000043336			ENSGALG00000016868	ENSGALG00000014192
	ENSGALG00000040418	ENSGALG00000022874		ENSGALG00000036666										ENSGALG00000000573			ENSGALG00000016893	ENSGALG00000014267
	ENSGALG00000027762	ENSGALG00000032092		ENSGALG00000040882										ENSGALG00000000978			ENSGALG00000016906	ENSGALG00000024490
	ENSGALG00000041762	ENSGALG00000014758		ENSGALG00000017365										ENSGALG00000001882			ENSGALG00000016911	ENSGALG00000041373
	ENSGALG00000017299	ENSGALG00000014910		ENSGALG00000007669										ENSGALG00000040780			ENSGALG00000016915	ENSGALG00000014355
	ENSGALG00000046164	ENSGALG00000014915		ENSGALG00000028876										ENSGALG00000030759			ENSGALG00000016917	ENSGALG00000014425
	ENSGALG00000037839	ENSGALG00000015004		ENSGALG00000003217										ENSGALG00000001491			ENSGALG00000016918	ENSGALG00000014496
	ENSGALG00000042572	ENSGALG00000033054		ENSGALG00000045037										ENSGALG00000001529			ENSGALG00000016929	ENSGALG00000014934
	ENSGALG00000047569	ENSGALG00000015119		ENSGALG00000004058										ENSGALG00000000855			ENSGALG00000016930	ENSGALG00000015626
	ENSGALG00000043576	ENSGALG00000015128		ENSGALG00000050332										ENSGALG00000000943			ENSGALG00000016908	ENSGALG00000015645
	ENSGALG00000033058	ENSGALG00000019489		ENSGALG00000004238										ENSGALG00000003517			ENSGALG00000016967	ENSGALG00000015667
	ENSGALG00000050508	ENSGALG00000025941		ENSGALG00000004557										ENSGALG00000043513			ENSGALG00000051442	ENSGALG00000015709
	ENSGALG00000044014	ENSGALG00000015274		ENSGALG00000006318										ENSGALG00000000295			ENSGALG00000016984	ENSGALG00000015712
	ENSGALG00000028985	ENSGALG00000040421		ENSGALG00000006394										ENSGALG00000000724			ENSGALG00000016992	ENSGALG00000036747
	ENSGALG00000038657	ENSGALG00000015340		ENSGALG00000006861										ENSGALG00000001538			ENSGALG00000050065	ENSGALG00000055022
	ENSGALG00000040783	ENSGALG00000042321		ENSGALG00000031597										ENSGALG00000002830			ENSGALG00000017004	ENSGALG00000036001
	ENSGALG00000032642	ENSGALG00000015407		ENSGALG00000043234										ENSGALG00000003361			ENSGALG00000017009	ENSGALG00000027747
	ENSGALG00000005268	ENSGALG00000031130		ENSGALG00000029827										ENSGALG00000029292			ENSGALG00000017015	ENSGALG00000037611
	ENSGALG00000005297	ENSGALG00000033304		ENSGALG00000042446										ENSGALG00000036876			ENSGALG00000017019	ENSGALG00000013372
	ENSGALG00000005328	ENSGALG00000043570		ENSGALG00000001231										ENSGALG00000049538			ENSGALG00000017026	ENSGALG00000003775
	ENSGALG00000005487	ENSGALG00000042354		ENSGALG00000025948										ENSGALG00000031679			ENSGALG00000017029	ENSGALG00000003792
	ENSGALG00000042051	ENSGALG00000043033		ENSGALG00000040474										ENSGALG00000053152			ENSGALG00000017036	ENSGALG00000014835
	ENSGALG00000005582	ENSGALG00000034346		ENSGALG00000003921										ENSGALG00000036346			ENSGALG00000051672	ENSGALG00000014880
	ENSGALG00000005612	ENSGALG00000035031		ENSGALG00000021232										ENSGALG00000014067			ENSGALG00000017046	ENSGALG00000014716
	ENSGALG00000005710	ENSGALG00000034376		ENSGALG00000006207										ENSGALG00000034615			ENSGALG00000017048	ENSGALG00000014732
	ENSGALG00000005860	ENSGALG00000030011		ENSGALG00000006267										ENSGALG00000037256			ENSGALG00000017050	ENSGALG00000014768
	ENSGALG00000005979	ENSGALG00000038915		ENSGALG00000030291										ENSGALG00000003024			ENSGALG00000032028	ENSGALG00000004438
	ENSGALG00000006158	ENSGALG00000052650		ENSGALG00000006775										ENSGALG00000003283			ENSGALG00000017062	ENSGALG00000004390
	ENSGALG00000006652	ENSGALG00000033700		ENSGALG00000006842										ENSGALG00000030068			ENSGALG00000042339	ENSGALG00000013511
	ENSGALG00000006723	ENSGALG00000034294		ENSGALG00000049068										ENSGALG00000046607			ENSGALG00000017068	ENSGALG00000010156
	ENSGALG00000006749	ENSGALG00000037644		ENSGALG00000007963										ENSGALG00000031812			ENSGALG00000017072	ENSGALG00000000438
	ENSGALG00000007169	ENSGALG00000037686		ENSGALG00000003863										ENSGALG00000053555			ENSGALG00000034265	ENSGALG00000015105
	ENSGALG00000007351	ENSGALG00000043597		ENSGALG00000004493										ENSGALG00000014646			ENSGALG00000026781	ENSGALG00000015103
	ENSGALG00000035281	ENSGALG00000034803		ENSGALG00000006872										ENSGALG00000054449			ENSGALG00000017084	ENSGALG00000015091
	ENSGALG00000007408	ENSGALG00000032850		ENSGALG00000001545										ENSGALG00000051260			ENSGALG00000042570	ENSGALG00000015083
	ENSGALG00000007766	ENSGALG00000031387		ENSGALG00000001563										ENSGALG00000036101			ENSGALG00000017096	ENSGALG00000015111
	ENSGALG00000007877	ENSGALG00000033351		ENSGALG00000046212										ENSGALG00000052816			ENSGALG00000017118	ENSGALG00000015141
	ENSGALG00000041267	ENSGALG00000040879		ENSGALG00000026816										ENSGALG00000054374			ENSGALG00000017119	ENSGALG00000015154
	ENSGALG00000007900	ENSGALG00000031700		ENSGALG00000029610													ENSGALG00000017120	ENSGALG00000017447
	ENSGALG00000007928	ENSGALG00000029523		ENSGALG00000036028													ENSGALG00000017136	ENSGALG00000012608
	ENSGALG00000035287	ENSGALG00000048802		ENSGALG00000021395													ENSGALG00000022720	ENSGALG00000012627
	ENSGALG00000008794	ENSGALG00000035478		ENSGALG00000042538													ENSGALG00000034473	ENSGALG00000010697
	ENSGALG00000009064	ENSGALG00000033783		ENSGALG00000006857													ENSGALG00000017158	ENSGALG00000015216
	ENSGALG00000009399	ENSGALG00000043439		ENSGALG00000007992													ENSGALG00000017159	ENSGALG00000027258
	ENSGALG00000009467	ENSGALG00000033631		ENSGALG00000053788													ENSGALG00000017165	ENSGALG00000000184
	ENSGALG00000009476	ENSGALG00000036490		ENSGALG00000004604													ENSGALG00000017170	ENSGALG00000000255
	ENSGALG00000009722	ENSGALG00000030115		ENSGALG00000046708													ENSGALG00000017179	ENSGALG00000026192
	ENSGALG00000010863	ENSGALG00000040823		ENSGALG00000001583													ENSGALG00000041814	ENSGALG00000015376
	ENSGALG00000010875	ENSGALG00000026264		ENSGALG00000000927													ENSGALG00000017181	ENSGALG00000015442
	ENSGALG00000039454	ENSGALG00000043265		ENSGALG00000023787													ENSGALG00000017205	ENSGALG00000027472
	ENSGALG00000010976	ENSGALG00000036085		ENSGALG00000005205													ENSGALG00000017219	ENSGALG00000014692
	ENSGALG00000011038	ENSGALG00000046235		ENSGALG00000035610													ENSGALG00000017220	ENSGALG00000014690
	ENSGALG00000028983	ENSGALG00000039346		ENSGALG00000036395													ENSGALG00000040433	ENSGALG00000026757
	ENSGALG00000026631	ENSGALG00000031265		ENSGALG00000032658													ENSGALG00000017234	ENSGALG00000015576
	ENSGALG00000030455	ENSGALG00000043080		ENSGALG00000026518													ENSGALG00000017235	ENSGALG00000015691
	ENSGALG00000011170	ENSGALG00000007845		ENSGALG00000039978													ENSGALG00000047269	ENSGALG00000002162
	ENSGALG00000011272	ENSGALG00000004483		ENSGALG00000027305													ENSGALG00000017244	ENSGALG00000002227
	ENSGALG00000011290	ENSGALG00000029476		ENSGALG00000035733													ENSGALG00000037521	ENSGALG00000002318
	ENSGALG00000011465	ENSGALG00000008166		ENSGALG00000003256													ENSGALG00000017248	ENSGALG00000043074
	ENSGALG00000011481	ENSGALG00000008172		ENSGALG00000050875													ENSGALG00000037072	ENSGALG00000055069
	ENSGALG00000011490	ENSGALG00000008195		ENSGALG00000037262													ENSGALG00000033966	ENSGALG00000034939
	ENSGALG00000011498	ENSGALG00000051135		ENSGALG00000026499													ENSGALG00000052684	ENSGALG00000036892
	ENSGALG00000030552	ENSGALG00000032964		ENSGALG00000023936													ENSGALG00000019042	ENSGALG00000039576
	ENSGALG00000035949	ENSGALG00000040005		ENSGALG00000032260													ENSGALG00000000091	ENSGALG00000030313
	ENSGALG00000032382	ENSGALG00000008701		ENSGALG00000007416													ENSGALG00000031450	ENSGALG00000030151
	ENSGALG00000032316	ENSGALG00000009086		ENSGALG00000007868													ENSGALG00000040478	ENSGALG00000026970
	ENSGALG00000040902	ENSGALG00000009052		ENSGALG00000007874													ENSGALG00000000761	ENSGALG00000041299
	ENSGALG00000036309	ENSGALG00000008998		ENSGALG00000007929													ENSGALG00000047223	ENSGALG00000012160
	ENSGALG00000047642	ENSGALG00000032529		ENSGALG00000042624													ENSGALG00000000845	ENSGALG00000012103
	ENSGALG00000038733	ENSGALG00000008930		ENSGALG00000043372													ENSGALG00000017493	ENSGALG00000005378
	ENSGALG00000041275	ENSGALG00000008847		ENSGALG00000001463													ENSGALG00000017302	ENSGALG00000006035
	ENSGALG00000035630	ENSGALG00000008811		ENSGALG00000034107													ENSGALG00000017312	ENSGALG00000029679
	ENSGALG00000032647	ENSGALG00000009093		ENSGALG00000010375													ENSGALG00000017314	ENSGALG00000006147
	ENSGALG00000039169	ENSGALG00000009068		ENSGALG00000021627													ENSGALG00000052611	ENSGALG00000047827
	ENSGALG00000040364	ENSGALG00000009028		ENSGALG00000050943													ENSGALG00000047542	ENSGALG00000006799
	ENSGALG00000031650	ENSGALG00000008812		ENSGALG00000051101													ENSGALG00000017327	ENSGALG00000007037
	ENSGALG00000035453	ENSGALG00000045228		ENSGALG00000042148													ENSGALG00000011214	ENSGALG00000053601
	ENSGALG00000038704	ENSGALG00000043290		ENSGALG00000000511													ENSGALG00000034967	ENSGALG00000007381
	ENSGALG00000031635	ENSGALG00000008544		ENSGALG00000000523													ENSGALG00000031642	ENSGALG00000046098
	ENSGALG00000031893	ENSGALG00000008504		ENSGALG00000030007													ENSGALG00000017334	ENSGALG00000007537
	ENSGALG00000046769	ENSGALG00000038528		ENSGALG00000002038													ENSGALG00000043137	ENSGALG00000038217
	ENSGALG00000039387	ENSGALG00000033120		ENSGALG00000026536													ENSGALG00000036477	ENSGALG00000036443
	ENSGALG00000036941	ENSGALG00000009233		ENSGALG00000003461													ENSGALG00000032845	ENSGALG00000008325
	ENSGALG00000037940	ENSGALG00000009322		ENSGALG00000052763													ENSGALG00000038330	ENSGALG00000008514
	ENSGALG00000045953	ENSGALG00000009330		ENSGALG00000000235													ENSGALG00000042836	ENSGALG00000008584
	ENSGALG00000036067	ENSGALG00000009453		ENSGALG00000000378													ENSGALG00000042642	ENSGALG00000008752
	ENSGALG00000041273	ENSGALG00000009503		ENSGALG00000034855													ENSGALG00000042908	ENSGALG00000009381
	ENSGALG00000040084	ENSGALG00000009627		ENSGALG00000042227													ENSGALG00000044098	ENSGALG00000042458
	ENSGALG00000012683	ENSGALG00000052425		ENSGALG00000040832													ENSGALG00000036870	ENSGALG00000009493
	ENSGALG00000012684	ENSGALG00000009837		ENSGALG00000033150													ENSGALG00000005188	ENSGALG00000028762
	ENSGALG00000012685	ENSGALG00000009843		ENSGALG00000029968													ENSGALG00000030268	ENSGALG00000009907
	ENSGALG00000012688	ENSGALG00000009858		ENSGALG00000033513													ENSGALG00000030775	ENSGALG00000009916
	ENSGALG00000012692	ENSGALG00000035800		ENSGALG00000003572													ENSGALG00000005305	ENSGALG00000052280
	ENSGALG00000012702	ENSGALG00000010026		ENSGALG00000003939													ENSGALG00000005331	ENSGALG00000010581
	ENSGALG00000012705	ENSGALG00000028573		ENSGALG00000044505													ENSGALG00000005336	ENSGALG00000010593
	ENSGALG00000012709	ENSGALG00000010116		ENSGALG00000053285													ENSGALG00000005401	ENSGALG00000010766
	ENSGALG00000012712	ENSGALG00000010149		ENSGALG00000044383													ENSGALG00000005417	ENSGALG00000010874
	ENSGALG00000012720	ENSGALG00000010165		ENSGALG00000030502													ENSGALG00000005430	ENSGALG00000011116
	ENSGALG00000012730	ENSGALG00000044525		ENSGALG00000000107													ENSGALG00000038102	ENSGALG00000029996
	ENSGALG00000012731	ENSGALG00000010174		ENSGALG00000037170													ENSGALG00000005657	ENSGALG00000011365
	ENSGALG00000012739	ENSGALG00000030587		ENSGALG00000041380													ENSGALG00000005805	ENSGALG00000011534
	ENSGALG00000019570	ENSGALG00000010282		ENSGALG00000047929													ENSGALG00000006173	ENSGALG00000011572
	ENSGALG00000012799	ENSGALG00000010341		ENSGALG00000048646													ENSGALG00000006219	ENSGALG00000011861
	ENSGALG00000012816	ENSGALG00000041037		ENSGALG00000040351													ENSGALG00000006233	ENSGALG00000011889
	ENSGALG00000029659	ENSGALG00000010538		ENSGALG00000054070													ENSGALG00000006292	ENSGALG00000012124
	ENSGALG00000049372	ENSGALG00000010551		ENSGALG00000049072													ENSGALG00000036064	ENSGALG00000012165
	ENSGALG00000012882	ENSGALG00000010561															ENSGALG00000006461	ENSGALG00000012199
	ENSGALG00000012889	ENSGALG00000010594															ENSGALG00000030054	ENSGALG00000012237
	ENSGALG00000028822	ENSGALG00000010612															ENSGALG00000006599	ENSGALG00000012295
	ENSGALG00000031495	ENSGALG00000010653															ENSGALG00000007076	ENSGALG00000027629
	ENSGALG00000013035	ENSGALG00000010671															ENSGALG00000007082	ENSGALG00000012404
	ENSGALG00000033521	ENSGALG00000055021															ENSGALG00000007140	ENSGALG00000037727
	ENSGALG00000013061	ENSGALG00000010812															ENSGALG00000007266	ENSGALG00000021031
	ENSGALG00000013124	ENSGALG00000032799															ENSGALG00000007564	ENSGALG00000007841
	ENSGALG00000013138	ENSGALG00000031763															ENSGALG00000007694	ENSGALG00000030789
	ENSGALG00000013160	ENSGALG00000032840															ENSGALG00000007721	ENSGALG00000007996
	ENSGALG00000013165	ENSGALG00000029915															ENSGALG00000008564	ENSGALG00000008240
	ENSGALG00000013167	ENSGALG00000011008															ENSGALG00000027765	ENSGALG00000008346
	ENSGALG00000013605	ENSGALG00000043280															ENSGALG00000008677	ENSGALG00000008355
	ENSGALG00000013624	ENSGALG00000011101															ENSGALG00000008704	ENSGALG00000008466
	ENSGALG00000013632	ENSGALG00000011171															ENSGALG00000008764	ENSGALG00000008786
	ENSGALG00000013672	ENSGALG00000011186															ENSGALG00000008985	ENSGALG00000008903
	ENSGALG00000013720	ENSGALG00000011637															ENSGALG00000009044	ENSGALG00000009031
	ENSGALG00000013889	ENSGALG00000012275															ENSGALG00000009062	ENSGALG00000040833
	ENSGALG00000035625	ENSGALG00000012342															ENSGALG00000009473	ENSGALG00000030032
	ENSGALG00000013858	ENSGALG00000012364															ENSGALG00000009509	ENSGALG00000011149
	ENSGALG00000013853	ENSGALG00000012370															ENSGALG00000009512	ENSGALG00000011686
	ENSGALG00000034500	ENSGALG00000012387															ENSGALG00000009641	ENSGALG00000012055
	ENSGALG00000013814	ENSGALG00000012395															ENSGALG00000009686	ENSGALG00000012075
	ENSGALG00000050840	ENSGALG00000013625															ENSGALG00000009689	ENSGALG00000045511
	ENSGALG00000008405	ENSGALG00000013635															ENSGALG00000027620	ENSGALG00000012119
	ENSGALG00000036625	ENSGALG00000052601															ENSGALG00000010259	ENSGALG00000012187
	ENSGALG00000051546	ENSGALG00000019979															ENSGALG00000010700	ENSGALG00000046969
	ENSGALG00000053867	ENSGALG00000013754															ENSGALG00000038041	ENSGALG00000012207
	ENSGALG00000031284	ENSGALG00000013765															ENSGALG00000051980	ENSGALG00000012348
	ENSGALG00000042652	ENSGALG00000013768															ENSGALG00000010722	ENSGALG00000012421
	ENSGALG00000038340	ENSGALG00000013822															ENSGALG00000035504	ENSGALG00000012462
	ENSGALG00000014795	ENSGALG00000013826															ENSGALG00000010794	ENSGALG00000012480
	ENSGALG00000014847	ENSGALG00000013846															ENSGALG00000010795	ENSGALG00000012484
	ENSGALG00000014860	ENSGALG00000013865															ENSGALG00000010854	ENSGALG00000012525
	ENSGALG00000014974	ENSGALG00000013892															ENSGALG00000041640	ENSGALG00000012536
	ENSGALG00000014998	ENSGALG00000013941															ENSGALG00000010942	ENSGALG00000012543
	ENSGALG00000015086	ENSGALG00000034030															ENSGALG00000010973	ENSGALG00000020575
	ENSGALG00000015093	ENSGALG00000031843															ENSGALG00000010997	ENSGALG00000012584
	ENSGALG00000015124	ENSGALG00000053315															ENSGALG00000030081	ENSGALG00000036095
	ENSGALG00000015132	ENSGALG00000014848															ENSGALG00000027925	ENSGALG00000002525
	ENSGALG00000015163	ENSGALG00000014881															ENSGALG00000028908	ENSGALG00000002904
	ENSGALG00000040180	ENSGALG00000014887															ENSGALG00000038265	ENSGALG00000003085
	ENSGALG00000032994	ENSGALG00000014917															ENSGALG00000011145	ENSGALG00000003990
	ENSGALG00000015416	ENSGALG00000014902															ENSGALG00000011181	ENSGALG00000004037
	ENSGALG00000039774	ENSGALG00000014991															ENSGALG00000011211	ENSGALG00000049951
	ENSGALG00000038395	ENSGALG00000015044															ENSGALG00000011216	ENSGALG00000005857
	ENSGALG00000030890	ENSGALG00000015057															ENSGALG00000011283	ENSGALG00000006165
	ENSGALG00000042883	ENSGALG00000041120															ENSGALG00000011298	ENSGALG00000050564
	ENSGALG00000034610	ENSGALG00000015061															ENSGALG00000011439	ENSGALG00000006331
	ENSGALG00000029842	ENSGALG00000053917															ENSGALG00000011442	ENSGALG00000006378
	ENSGALG00000048280	ENSGALG00000015297															ENSGALG00000050427	ENSGALG00000034232
	ENSGALG00000036017	ENSGALG00000015316															ENSGALG00000036807	ENSGALG00000038416
	ENSGALG00000040097	ENSGALG00000019921															ENSGALG00000029724	ENSGALG00000006763
	ENSGALG00000035845	ENSGALG00000015611															ENSGALG00000039337	ENSGALG00000006973
	ENSGALG00000035752	ENSGALG00000015733															ENSGALG00000034340	ENSGALG00000007465
	ENSGALG00000040167	ENSGALG00000015779															ENSGALG00000036171	ENSGALG00000007531
	ENSGALG00000052037	ENSGALG00000049848															ENSGALG00000040873	ENSGALG00000007609
	ENSGALG00000029678	ENSGALG00000015812															ENSGALG00000049587	ENSGALG00000008179
	ENSGALG00000041795	ENSGALG00000015830															ENSGALG00000036412	ENSGALG00000008281
	ENSGALG00000042599	ENSGALG00000032789															ENSGALG00000034461	ENSGALG00000008409
	ENSGALG00000029571	ENSGALG00000035903															ENSGALG00000050893	ENSGALG00000008840
	ENSGALG00000050888	ENSGALG00000015889															ENSGALG00000040212	ENSGALG00000008914
	ENSGALG00000041353	ENSGALG00000015951															ENSGALG00000054523	ENSGALG00000009048
	ENSGALG00000040248	ENSGALG00000047605															ENSGALG00000030969	ENSGALG00000030276
	ENSGALG00000029319	ENSGALG00000016282															ENSGALG00000030084	ENSGALG00000009289
	ENSGALG00000048883	ENSGALG00000016289															ENSGALG00000037203	ENSGALG00000009403
	ENSGALG00000037695	ENSGALG00000047909															ENSGALG00000038646	ENSGALG00000009422
	ENSGALG00000036019	ENSGALG00000016313															ENSGALG00000039146	ENSGALG00000009445
	ENSGALG00000038772	ENSGALG00000016321															ENSGALG00000040028	ENSGALG00000009455
	ENSGALG00000041445	ENSGALG00000039606															ENSGALG00000034163	ENSGALG00000031158
	ENSGALG00000030280	ENSGALG00000031021															ENSGALG00000030175	ENSGALG00000025996
	ENSGALG00000031282	ENSGALG00000028709															ENSGALG00000042063	ENSGALG00000039327
	ENSGALG00000037913	ENSGALG00000016440															ENSGALG00000035505	ENSGALG00000001983
	ENSGALG00000029295	ENSGALG00000016446															ENSGALG00000041568	ENSGALG00000002175
	ENSGALG00000051765	ENSGALG00000016447															ENSGALG00000039935	ENSGALG00000002192
	ENSGALG00000029867	ENSGALG00000016451															ENSGALG00000036390	ENSGALG00000002207
	ENSGALG00000053353	ENSGALG00000016480															ENSGALG00000041114	ENSGALG00000032398
	ENSGALG00000042182	ENSGALG00000051739															ENSGALG00000034616	ENSGALG00000003053
	ENSGALG00000040522	ENSGALG00000016487															ENSGALG00000040266	ENSGALG00000003438
	ENSGALG00000039013	ENSGALG00000037872															ENSGALG00000040161	ENSGALG00000004578
	ENSGALG00000043787	ENSGALG00000019867															ENSGALG00000031117	ENSGALG00000004614
	ENSGALG00000043827	ENSGALG00000016500															ENSGALG00000042773	ENSGALG00000005162
	ENSGALG00000037371	ENSGALG00000016501															ENSGALG00000032570	ENSGALG00000005248
	ENSGALG00000041072	ENSGALG00000016512															ENSGALG00000038089	ENSGALG00000005257
	ENSGALG00000042242	ENSGALG00000033575															ENSGALG00000040298	ENSGALG00000005442
	ENSGALG00000036456	ENSGALG00000022850															ENSGALG00000037246	ENSGALG00000005509
	ENSGALG00000039533	ENSGALG00000038639															ENSGALG00000039139	ENSGALG00000043650
	ENSGALG00000039509	ENSGALG00000052087															ENSGALG00000039589	ENSGALG00000006038
	ENSGALG00000040957	ENSGALG00000040541															ENSGALG00000043724	ENSGALG00000006113
	ENSGALG00000034971	ENSGALG00000046411															ENSGALG00000042396	ENSGALG00000008780
	ENSGALG00000040969	ENSGALG00000026973															ENSGALG00000042784	ENSGALG00000050668
	ENSGALG00000034337	ENSGALG00000016536															ENSGALG00000035393	ENSGALG00000036789
	ENSGALG00000040098	ENSGALG00000016555															ENSGALG00000034119	ENSGALG00000008974
	ENSGALG00000036792	ENSGALG00000047993															ENSGALG00000036829	ENSGALG00000010120
	ENSGALG00000033626	ENSGALG00000016595															ENSGALG00000035669	ENSGALG00000010478
	ENSGALG00000030810	ENSGALG00000041296															ENSGALG00000031754	ENSGALG00000010555
	ENSGALG00000043545	ENSGALG00000041139															ENSGALG00000012687	ENSGALG00000010623
	ENSGALG00000004455	ENSGALG00000042725															ENSGALG00000012695	ENSGALG00000010629
	ENSGALG00000029261	ENSGALG00000039615															ENSGALG00000012696	ENSGALG00000051992
	ENSGALG00000008269	ENSGALG00000036566															ENSGALG00000047797	ENSGALG00000011356
	ENSGALG00000053640	ENSGALG00000044799															ENSGALG00000012699	ENSGALG00000035498
	ENSGALG00000008457	ENSGALG00000037410															ENSGALG00000049299	ENSGALG00000002263
	ENSGALG00000033894	ENSGALG00000036539															ENSGALG00000012770	ENSGALG00000006471
	ENSGALG00000008536	ENSGALG00000026278															ENSGALG00000012778	ENSGALG00000006016
	ENSGALG00000028056	ENSGALG00000004169															ENSGALG00000012784	ENSGALG00000005809
	ENSGALG00000035063	ENSGALG00000004113															ENSGALG00000012790	ENSGALG00000005788
	ENSGALG00000035047	ENSGALG00000024039															ENSGALG00000012801	ENSGALG00000005505
	ENSGALG00000032029	ENSGALG00000032530															ENSGALG00000043041	ENSGALG00000002850
	ENSGALG00000023773	ENSGALG00000054286															ENSGALG00000051665	ENSGALG00000002729
	ENSGALG00000009047	ENSGALG00000003878															ENSGALG00000036074	ENSGALG00000026862
	ENSGALG00000008942	ENSGALG00000003860															ENSGALG00000042232	ENSGALG00000007557
	ENSGALG00000008858	ENSGALG00000029502															ENSGALG00000012845	ENSGALG00000009157
	ENSGALG00000027096	ENSGALG00000004734															ENSGALG00000012856	ENSGALG00000009402
	ENSGALG00000008828	ENSGALG00000004831															ENSGALG00000012888	ENSGALG00000009458
	ENSGALG00000026298	ENSGALG00000004856															ENSGALG00000012906	ENSGALG00000009553
	ENSGALG00000008787	ENSGALG00000005054															ENSGALG00000012916	ENSGALG00000039164
	ENSGALG00000008779	ENSGALG00000005507															ENSGALG00000012917	ENSGALG00000002167
	ENSGALG00000008778	ENSGALG00000036322															ENSGALG00000012952	ENSGALG00000001362
	ENSGALG00000041626	ENSGALG00000033002															ENSGALG00000037171	ENSGALG00000001470
	ENSGALG00000027922	ENSGALG00000005930															ENSGALG00000031947	ENSGALG00000045534
	ENSGALG00000008734	ENSGALG00000006094															ENSGALG00000012965	ENSGALG00000002925
	ENSGALG00000009158	ENSGALG00000006190															ENSGALG00000013002	ENSGALG00000003487
	ENSGALG00000009073	ENSGALG00000006410															ENSGALG00000013073	ENSGALG00000003521
	ENSGALG00000020729	ENSGALG00000006707															ENSGALG00000051335	ENSGALG00000003793
	ENSGALG00000008827	ENSGALG00000007041															ENSGALG00000025792	ENSGALG00000004161
	ENSGALG00000008698	ENSGALG00000007110															ENSGALG00000013155	ENSGALG00000052242
	ENSGALG00000045514	ENSGALG00000007510															ENSGALG00000013196	ENSGALG00000037723
	ENSGALG00000008563	ENSGALG00000007594															ENSGALG00000013207	ENSGALG00000031987
	ENSGALG00000053399	ENSGALG00000007750															ENSGALG00000013209	ENSGALG00000004710
	ENSGALG00000039720	ENSGALG00000007793															ENSGALG00000053703	ENSGALG00000043583
	ENSGALG00000049137	ENSGALG00000007952															ENSGALG00000013430	ENSGALG00000013293
	ENSGALG00000009291	ENSGALG00000008006															ENSGALG00000013441	ENSGALG00000048828
	ENSGALG00000009331	ENSGALG00000008076															ENSGALG00000013591	ENSGALG00000049798
	ENSGALG00000009413	ENSGALG00000008088															ENSGALG00000013594	ENSGALG00000006104
	ENSGALG00000009483	ENSGALG00000008107															ENSGALG00000022882	ENSGALG00000054145
	ENSGALG00000009612	ENSGALG00000008282															ENSGALG00000019514	ENSGALG00000006388
	ENSGALG00000009652	ENSGALG00000008404															ENSGALG00000013703	ENSGALG00000006413
	ENSGALG00000020067	ENSGALG00000008513															ENSGALG00000013745	ENSGALG00000006445
	ENSGALG00000009821	ENSGALG00000008559															ENSGALG00000013748	ENSGALG00000008054
	ENSGALG00000009848	ENSGALG00000008645															ENSGALG00000042505	ENSGALG00000008095
	ENSGALG00000009871	ENSGALG00000008682															ENSGALG00000013775	ENSGALG00000030162
	ENSGALG00000048103	ENSGALG00000008867															ENSGALG00000032087	ENSGALG00000005021
	ENSGALG00000009911	ENSGALG00000009098															ENSGALG00000013817	ENSGALG00000005237
	ENSGALG00000042511	ENSGALG00000020249															ENSGALG00000013830	ENSGALG00000005419
	ENSGALG00000033129	ENSGALG00000009520															ENSGALG00000013794	ENSGALG00000005481
	ENSGALG00000009967	ENSGALG00000009622															ENSGALG00000013785	ENSGALG00000006037
	ENSGALG00000030691	ENSGALG00000009674															ENSGALG00000042134	ENSGALG00000006306
	ENSGALG00000010000	ENSGALG00000009898															ENSGALG00000052629	ENSGALG00000028227
	ENSGALG00000010010	ENSGALG00000009913															ENSGALG00000014615	ENSGALG00000007284
	ENSGALG00000020057	ENSGALG00000009968															ENSGALG00000038678	ENSGALG00000007769
	ENSGALG00000010016	ENSGALG00000010006															ENSGALG00000014799	ENSGALG00000008294
	ENSGALG00000010048	ENSGALG00000041361															ENSGALG00000014920	ENSGALG00000034950
	ENSGALG00000010078	ENSGALG00000010136															ENSGALG00000014982	ENSGALG00000021442
	ENSGALG00000047908	ENSGALG00000037781															ENSGALG00000015056	ENSGALG00000003293
	ENSGALG00000010151	ENSGALG00000010291															ENSGALG00000026092	ENSGALG00000003574
	ENSGALG00000023256	ENSGALG00000010316															ENSGALG00000015112	ENSGALG00000003837
	ENSGALG00000010182	ENSGALG00000025851															ENSGALG00000015122	ENSGALG00000033338
	ENSGALG00000010285	ENSGALG00000035482															ENSGALG00000015196	ENSGALG00000004444
	ENSGALG00000010296	ENSGALG00000032002															ENSGALG00000015215	ENSGALG00000035602
	ENSGALG00000010315	ENSGALG00000010553															ENSGALG00000015219	ENSGALG00000013494
	ENSGALG00000010317	ENSGALG00000010573															ENSGALG00000042469	ENSGALG00000033507
	ENSGALG00000010385	ENSGALG00000010628															ENSGALG00000028133	ENSGALG00000039008
	ENSGALG00000034040	ENSGALG00000010638															ENSGALG00000030902	ENSGALG00000023472
	ENSGALG00000010428	ENSGALG00000010716															ENSGALG00000031835	ENSGALG00000037642
	ENSGALG00000047977	ENSGALG00000010764															ENSGALG00000015419	ENSGALG00000002118
	ENSGALG00000010580	ENSGALG00000010885															ENSGALG00000030585	ENSGALG00000002113
	ENSGALG00000010620	ENSGALG00000010909															ENSGALG00000039145	ENSGALG00000002105
	ENSGALG00000010621	ENSGALG00000043935															ENSGALG00000015450	ENSGALG00000042009
	ENSGALG00000010678	ENSGALG00000011208															ENSGALG00000030112	ENSGALG00000002816
	ENSGALG00000010702	ENSGALG00000023191															ENSGALG00000034899	ENSGALG00000028602
	ENSGALG00000010705	ENSGALG00000054198															ENSGALG00000029435	ENSGALG00000018998
	ENSGALG00000014464	ENSGALG00000011448															ENSGALG00000038385	ENSGALG00000003702
	ENSGALG00000013952	ENSGALG00000030303															ENSGALG00000040355	ENSGALG00000003818
	ENSGALG00000042853	ENSGALG00000019003															ENSGALG00000031648	ENSGALG00000052571
	ENSGALG00000048698	ENSGALG00000011506															ENSGALG00000037777	ENSGALG00000004033
	ENSGALG00000052326	ENSGALG00000011543															ENSGALG00000033880	ENSGALG00000005961
	ENSGALG00000041422	ENSGALG00000011626															ENSGALG00000037164	ENSGALG00000034316
	ENSGALG00000025738	ENSGALG00000011642															ENSGALG00000053281	ENSGALG00000007593
	ENSGALG00000036218	ENSGALG00000011680															ENSGALG00000035932	ENSGALG00000039855
	ENSGALG00000011084	ENSGALG00000011881															ENSGALG00000039499	ENSGALG00000003143
	ENSGALG00000011098	ENSGALG00000011974															ENSGALG00000030781	ENSGALG00000003642
	ENSGALG00000011106	ENSGALG00000012000															ENSGALG00000035561	ENSGALG00000004310
	ENSGALG00000011114	ENSGALG00000033286															ENSGALG00000032031	ENSGALG00000005064
	ENSGALG00000043572	ENSGALG00000042492															ENSGALG00000042840	ENSGALG00000005094
	ENSGALG00000011174	ENSGALG00000043681															ENSGALG00000033091	ENSGALG00000005096
	ENSGALG00000011192	ENSGALG00000013600															ENSGALG00000046258	ENSGALG00000005291
	ENSGALG00000011193	ENSGALG00000038634															ENSGALG00000035129	ENSGALG00000005905
	ENSGALG00000011329	ENSGALG00000013943															ENSGALG00000029287	ENSGALG00000006110
	ENSGALG00000011423	ENSGALG00000014210															ENSGALG00000034876	ENSGALG00000050207
	ENSGALG00000011555	ENSGALG00000014217															ENSGALG00000032506	ENSGALG00000033278
	ENSGALG00000011660	ENSGALG00000014248															ENSGALG00000031131	ENSGALG00000002067
	ENSGALG00000012356	ENSGALG00000014277															ENSGALG00000037955	ENSGALG00000001332
	ENSGALG00000012386	ENSGALG00000053335															ENSGALG00000040366	ENSGALG00000030253
	ENSGALG00000019987	ENSGALG00000039177															ENSGALG00000040511	ENSGALG00000004309
	ENSGALG00000041575	ENSGALG00000041993															ENSGALG00000045196	ENSGALG00000052526
	ENSGALG00000027159	ENSGALG00000031388															ENSGALG00000044675	ENSGALG00000004621
	ENSGALG00000013683	ENSGALG00000041717															ENSGALG00000044554	ENSGALG00000021230
	ENSGALG00000013695	ENSGALG00000039394															ENSGALG00000046093	ENSGALG00000006123
	ENSGALG00000037377	ENSGALG00000014337															ENSGALG00000047328	ENSGALG00000007447
	ENSGALG00000013756	ENSGALG00000014365															ENSGALG00000034099	ENSGALG00000007462
	ENSGALG00000013795	ENSGALG00000033470															ENSGALG00000030626	ENSGALG00000007768
	ENSGALG00000013824	ENSGALG00000014510															ENSGALG00000040256	ENSGALG00000007796
	ENSGALG00000013829	ENSGALG00000014992															ENSGALG00000033520	ENSGALG00000040546
	ENSGALG00000013834	ENSGALG00000015000															ENSGALG00000048524	ENSGALG00000040886
	ENSGALG00000013962	ENSGALG00000015531															ENSGALG00000029983	ENSGALG00000001616
	ENSGALG00000013990	ENSGALG00000015635															ENSGALG00000032400	ENSGALG00000001925
	ENSGALG00000029794	ENSGALG00000015665															ENSGALG00000033144	ENSGALG00000002180
	ENSGALG00000014841	ENSGALG00000047142															ENSGALG00000043193	ENSGALG00000002679
	ENSGALG00000013651	ENSGALG00000015705															ENSGALG00000043799	ENSGALG00000003318
	ENSGALG00000014883	ENSGALG00000015706															ENSGALG00000037675	ENSGALG00000051644
	ENSGALG00000014892	ENSGALG00000015713															ENSGALG00000030460	ENSGALG00000003820
	ENSGALG00000027583	ENSGALG00000039942															ENSGALG00000039590	ENSGALG00000003901
	ENSGALG00000014964	ENSGALG00000038160															ENSGALG00000030059	ENSGALG00000040131
	ENSGALG00000039575	ENSGALG00000015961															ENSGALG00000041969	ENSGALG00000004254
	ENSGALG00000015231	ENSGALG00000038787															ENSGALG00000037618	ENSGALG00000039724
	ENSGALG00000015304	ENSGALG00000015995															ENSGALG00000033205	ENSGALG00000043208
	ENSGALG00000015306	ENSGALG00000035134															ENSGALG00000031519	ENSGALG00000021285
	ENSGALG00000043047	ENSGALG00000016001															ENSGALG00000042766	ENSGALG00000026722
	ENSGALG00000015343	ENSGALG00000030602															ENSGALG00000031380	ENSGALG00000007728
	ENSGALG00000015405	ENSGALG00000016088															ENSGALG00000029572	ENSGALG00000001433
	ENSGALG00000015471	ENSGALG00000000067															ENSGALG00000038175	ENSGALG00000039839
	ENSGALG00000015483	ENSGALG00000035718															ENSGALG00000033828	ENSGALG00000040896
	ENSGALG00000015486	ENSGALG00000036547															ENSGALG00000031525	ENSGALG00000003185
	ENSGALG00000015490	ENSGALG00000049949															ENSGALG00000053276	ENSGALG00000003476
	ENSGALG00000015580	ENSGALG00000046858															ENSGALG00000029279	ENSGALG00000046125
	ENSGALG00000015605	ENSGALG00000038461															ENSGALG00000033118	ENSGALG00000003584
	ENSGALG00000015775	ENSGALG00000026547															ENSGALG00000029760	ENSGALG00000040655
	ENSGALG00000015780	ENSGALG00000030730															ENSGALG00000051779	ENSGALG00000006900
	ENSGALG00000015787	ENSGALG00000045636															ENSGALG00000037504	ENSGALG00000007027
	ENSGALG00000015791	ENSGALG00000002069															ENSGALG00000032770	ENSGALG00000007191
	ENSGALG00000015806	ENSGALG00000028411															ENSGALG00000007832	ENSGALG00000038875
	ENSGALG00000040702	ENSGALG00000021355															ENSGALG00000038549	ENSGALG00000038671
	ENSGALG00000015901	ENSGALG00000025868															ENSGALG00000037957	ENSGALG00000008623
	ENSGALG00000039001	ENSGALG00000027630															ENSGALG00000008139	ENSGALG00000048936
	ENSGALG00000015923	ENSGALG00000002394															ENSGALG00000029512	ENSGALG00000052726
	ENSGALG00000015949	ENSGALG00000003235															ENSGALG00000008165	ENSGALG00000039541
	ENSGALG00000015969	ENSGALG00000003365															ENSGALG00000008176	ENSGALG00000041111
	ENSGALG00000016271	ENSGALG00000003373															ENSGALG00000008182	ENSGALG00000043603
	ENSGALG00000026605	ENSGALG00000003558															ENSGALG00000008198	ENSGALG00000001189
	ENSGALG00000016301	ENSGALG00000003688															ENSGALG00000008254	ENSGALG00000001564
	ENSGALG00000048639	ENSGALG00000014832															ENSGALG00000008257	ENSGALG00000021636
	ENSGALG00000016342	ENSGALG00000014863															ENSGALG00000008313	ENSGALG00000024470
	ENSGALG00000016364	ENSGALG00000014874															ENSGALG00000053659	ENSGALG00000002558
	ENSGALG00000025796	ENSGALG00000014903															ENSGALG00000008359	ENSGALG00000002739
	ENSGALG00000016424	ENSGALG00000014914															ENSGALG00000008429	ENSGALG00000004400
	ENSGALG00000016427	ENSGALG00000014718															ENSGALG00000008567	ENSGALG00000051564
	ENSGALG00000016444	ENSGALG00000014724															ENSGALG00000033567	ENSGALG00000005126
	ENSGALG00000016454	ENSGALG00000014740															ENSGALG00000008609	ENSGALG00000039084
	ENSGALG00000016457	ENSGALG00000043541															ENSGALG00000008716	ENSGALG00000043654
	ENSGALG00000042614	ENSGALG00000023411															ENSGALG00000009107	ENSGALG00000044230
	ENSGALG00000016461	ENSGALG00000014787															ENSGALG00000009024	ENSGALG00000000251
	ENSGALG00000016467	ENSGALG00000014798															ENSGALG00000008979	ENSGALG00000000529
	ENSGALG00000016476	ENSGALG00000014810															ENSGALG00000017392	ENSGALG00000013481
	ENSGALG00000016481	ENSGALG00000004425															ENSGALG00000008962	ENSGALG00000003922
	ENSGALG00000016514	ENSGALG00000014984															ENSGALG00000008866	ENSGALG00000002832
	ENSGALG00000016516	ENSGALG00000023379															ENSGALG00000008757	ENSGALG00000002781
	ENSGALG00000032468	ENSGALG00000013510															ENSGALG00000008745	ENSGALG00000048165
	ENSGALG00000050178	ENSGALG00000015014															ENSGALG00000009042	ENSGALG00000041533
	ENSGALG00000026239	ENSGALG00000031794															ENSGALG00000009016	ENSGALG00000037929
	ENSGALG00000034137	ENSGALG00000015036															ENSGALG00000028587	ENSGALG00000041101
	ENSGALG00000042005	ENSGALG00000015050															ENSGALG00000008815	ENSGALG00000034868
	ENSGALG00000031281	ENSGALG00000027428															ENSGALG00000008810	ENSGALG00000036380
	ENSGALG00000041454	ENSGALG00000028298															ENSGALG00000008713	ENSGALG00000041909
	ENSGALG00000016560	ENSGALG00000015090															ENSGALG00000008691	ENSGALG00000030661
	ENSGALG00000016617	ENSGALG00000028142															ENSGALG00000008676	ENSGALG00000038110
	ENSGALG00000016630	ENSGALG00000015138															ENSGALG00000008667	ENSGALG00000043606
	ENSGALG00000016649	ENSGALG00000015184															ENSGALG00000008651	ENSGALG00000041923
	ENSGALG00000016665	ENSGALG00000012575															ENSGALG00000008627	ENSGALG00000052935
	ENSGALG00000016697	ENSGALG00000012595															ENSGALG00000032273	ENSGALG00000001017
	ENSGALG00000040238	ENSGALG00000012618															ENSGALG00000028471	ENSGALG00000001282
	ENSGALG00000053468	ENSGALG00000028005															ENSGALG00000049318	ENSGALG00000001382
	ENSGALG00000016719	ENSGALG00000037299															ENSGALG00000023506	ENSGALG00000001894
	ENSGALG00000029012	ENSGALG00000000215															ENSGALG00000013828	ENSGALG00000034453
	ENSGALG00000043447	ENSGALG00000000247															ENSGALG00000009169	ENSGALG00000002473
	ENSGALG00000032419	ENSGALG00000000264															ENSGALG00000009195	ENSGALG00000002519
	ENSGALG00000004063	ENSGALG00000000280															ENSGALG00000009253	ENSGALG00000004081
	ENSGALG00000051206	ENSGALG00000015368															ENSGALG00000009275	ENSGALG00000004623
	ENSGALG00000004019	ENSGALG00000015433															ENSGALG00000009360	ENSGALG00000004646
	ENSGALG00000003976	ENSGALG00000027932															ENSGALG00000009388	ENSGALG00000004657
	ENSGALG00000031551	ENSGALG00000014661															ENSGALG00000009392	ENSGALG00000026658
	ENSGALG00000027069	ENSGALG00000027963															ENSGALG00000054469	ENSGALG00000004889
	ENSGALG00000028084	ENSGALG00000015624															ENSGALG00000009426	ENSGALG00000033570
	ENSGALG00000033953	ENSGALG00000015577															ENSGALG00000041034	ENSGALG00000001331
	ENSGALG00000004825	ENSGALG00000015572															ENSGALG00000037257	ENSGALG00000006527
	ENSGALG00000004870	ENSGALG00000015669															ENSGALG00000009687	ENSGALG00000006779
	ENSGALG00000004918	ENSGALG00000015677															ENSGALG00000009791	ENSGALG00000044053
	ENSGALG00000004963	ENSGALG00000015682															ENSGALG00000009796	ENSGALG00000007418
	ENSGALG00000005071	ENSGALG00000027140															ENSGALG00000009814	ENSGALG00000007848
	ENSGALG00000045036	ENSGALG00000017558															ENSGALG00000009864	ENSGALG00000050946
	ENSGALG00000005648	ENSGALG00000037166															ENSGALG00000009881	ENSGALG00000037136
	ENSGALG00000005659	ENSGALG00000042741															ENSGALG00000026359	ENSGALG00000000678
	ENSGALG00000005982	ENSGALG00000042297															ENSGALG00000009887	ENSGALG00000000734
	ENSGALG00000005997	ENSGALG00000030548															ENSGALG00000009925	ENSGALG00000000814
	ENSGALG00000006049	ENSGALG00000040619															ENSGALG00000009932	ENSGALG00000034910
	ENSGALG00000006061	ENSGALG00000040962															ENSGALG00000023303	ENSGALG00000001540
	ENSGALG00000053597	ENSGALG00000036069															ENSGALG00000009990	ENSGALG00000002346
	ENSGALG00000006080	ENSGALG00000041216															ENSGALG00000010020	ENSGALG00000002517
	ENSGALG00000006108	ENSGALG00000045199															ENSGALG00000010023	ENSGALG00000003272
	ENSGALG00000006127	ENSGALG00000004172															ENSGALG00000048200	ENSGALG00000000466
	ENSGALG00000006180	ENSGALG00000004166															ENSGALG00000042797	ENSGALG00000032190
	ENSGALG00000041423	ENSGALG00000012121															ENSGALG00000010047	ENSGALG00000039170
	ENSGALG00000006562	ENSGALG00000012032															ENSGALG00000035337	ENSGALG00000034347
	ENSGALG00000006637	ENSGALG00000005540															ENSGALG00000010175	ENSGALG00000036093
	ENSGALG00000053875	ENSGALG00000005750															ENSGALG00000010186	ENSGALG00000000225
	ENSGALG00000030791	ENSGALG00000005769															ENSGALG00000010290	ENSGALG00000000142
	ENSGALG00000006886	ENSGALG00000006050															ENSGALG00000027871	ENSGALG00000000791
	ENSGALG00000006906	ENSGALG00000032558															ENSGALG00000010349	ENSGALG00000038943
	ENSGALG00000006919	ENSGALG00000006121															ENSGALG00000047352	ENSGALG00000028858
	ENSGALG00000006929	ENSGALG00000026111															ENSGALG00000010448	ENSGALG00000001373
	ENSGALG00000007097	ENSGALG00000006382															ENSGALG00000010571	ENSGALG00000021656
	ENSGALG00000047072	ENSGALG00000014569															ENSGALG00000010583	ENSGALG00000002554
	ENSGALG00000007151	ENSGALG00000054561															ENSGALG00000010609	ENSGALG00000002615
	ENSGALG00000007282	ENSGALG00000014297															ENSGALG00000032440	ENSGALG00000043405
	ENSGALG00000007443	ENSGALG00000044313															ENSGALG00000010630	ENSGALG00000050870
	ENSGALG00000007448	ENSGALG00000006904															ENSGALG00000010649	ENSGALG00000003518
	ENSGALG00000009628	ENSGALG00000036754															ENSGALG00000010664	ENSGALG00000032270
	ENSGALG00000007590	ENSGALG00000007077															ENSGALG00000010713	ENSGALG00000000430
	ENSGALG00000007599	ENSGALG00000007370															ENSGALG00000010741	ENSGALG00000000589
	ENSGALG00000007646	ENSGALG00000032903															ENSGALG00000051378	ENSGALG00000027961
	ENSGALG00000040956	ENSGALG00000020479															ENSGALG00000010843	ENSGALG00000044661
	ENSGALG00000007683	ENSGALG00000007520															ENSGALG00000042079	ENSGALG00000001486
	ENSGALG00000034769	ENSGALG00000007550															ENSGALG00000050481	ENSGALG00000001084
	ENSGALG00000007800	ENSGALG00000041808															ENSGALG00000011005	ENSGALG00000027777
	ENSGALG00000007936	ENSGALG00000049369															ENSGALG00000053073	ENSGALG00000032469
	ENSGALG00000030718	ENSGALG00000013532															ENSGALG00000037506	ENSGALG00000004168
	ENSGALG00000008058	ENSGALG00000014573															ENSGALG00000011065	ENSGALG00000004252
	ENSGALG00000008092	ENSGALG00000039080															ENSGALG00000026600	ENSGALG00000054971
	ENSGALG00000040784	ENSGALG00000037556															ENSGALG00000011155	ENSGALG00000049193
	ENSGALG00000008442	ENSGALG00000034859															ENSGALG00000011169	ENSGALG00000035923
	ENSGALG00000008491	ENSGALG00000007920															ENSGALG00000011180	ENSGALG00000021475
	ENSGALG00000008611	ENSGALG00000036787															ENSGALG00000037464	ENSGALG00000026796
	ENSGALG00000008613	ENSGALG00000033730															ENSGALG00000011200	ENSGALG00000031002
	ENSGALG00000008618	ENSGALG00000036901															ENSGALG00000011205	ENSGALG00000040101
	ENSGALG00000008648	ENSGALG00000008091															ENSGALG00000011288	ENSGALG00000013101
	ENSGALG00000008860	ENSGALG00000008211															ENSGALG00000011296	ENSGALG00000049461
	ENSGALG00000008872	ENSGALG00000008231															ENSGALG00000011473	ENSGALG00000029354
	ENSGALG00000008990	ENSGALG00000042357															ENSGALG00000011483	ENSGALG00000044226
	ENSGALG00000041977	ENSGALG00000008358															ENSGALG00000011621	ENSGALG00000048723
	ENSGALG00000009075	ENSGALG00000008365															ENSGALG00000011659
	ENSGALG00000009085	ENSGALG00000008393															ENSGALG00000011663
	ENSGALG00000009168	ENSGALG00000008418															ENSGALG00000012289
	ENSGALG00000009177	ENSGALG00000008496															ENSGALG00000012300
	ENSGALG00000009272	ENSGALG00000026846															ENSGALG00000036240
	ENSGALG00000020251	ENSGALG00000008727															ENSGALG00000026322
	ENSGALG00000009554	ENSGALG00000020454															ENSGALG00000012971
	ENSGALG00000027788	ENSGALG00000009300															ENSGALG00000013603
	ENSGALG00000009667	ENSGALG00000009320															ENSGALG00000013607
	ENSGALG00000009692	ENSGALG00000009368															ENSGALG00000013609
	ENSGALG00000009774	ENSGALG00000037326															ENSGALG00000036005
	ENSGALG00000046580	ENSGALG00000017652															ENSGALG00000013647
	ENSGALG00000009792	ENSGALG00000009510															ENSGALG00000013710
	ENSGALG00000009800	ENSGALG00000009611															ENSGALG00000013727
	ENSGALG00000009836	ENSGALG00000009705															ENSGALG00000013732
	ENSGALG00000009855	ENSGALG00000009723															ENSGALG00000013773
	ENSGALG00000009865	ENSGALG00000009740															ENSGALG00000013777
	ENSGALG00000009886	ENSGALG00000053993															ENSGALG00000013803
	ENSGALG00000028643	ENSGALG00000009847															ENSGALG00000026981
	ENSGALG00000009977	ENSGALG00000010030															ENSGALG00000013874
	ENSGALG00000009974	ENSGALG00000050210															ENSGALG00000002911
	ENSGALG00000009982	ENSGALG00000033647															ENSGALG00000002282
	ENSGALG00000010035	ENSGALG00000010193															ENSGALG00000053107
	ENSGALG00000032386	ENSGALG00000010225															ENSGALG00000042388
	ENSGALG00000010097	ENSGALG00000010294															ENSGALG00000037423
	ENSGALG00000026210	ENSGALG00000010323															ENSGALG00000038420
	ENSGALG00000029508	ENSGALG00000034354															ENSGALG00000014873
	ENSGALG00000038336	ENSGALG00000010340															ENSGALG00000014876
	ENSGALG00000010185	ENSGALG00000041616															ENSGALG00000014907
	ENSGALG00000023335	ENSGALG00000031928															ENSGALG00000014940
	ENSGALG00000010268	ENSGALG00000010680															ENSGALG00000038162
	ENSGALG00000028608	ENSGALG00000010707															ENSGALG00000014963
	ENSGALG00000010273	ENSGALG00000010763															ENSGALG00000051082
	ENSGALG00000010298	ENSGALG00000010881															ENSGALG00000037726
	ENSGALG00000010333	ENSGALG00000010884															ENSGALG00000015001
	ENSGALG00000052558	ENSGALG00000011225															ENSGALG00000015026
	ENSGALG00000010347	ENSGALG00000011373															ENSGALG00000015040
	ENSGALG00000010601	ENSGALG00000011432															ENSGALG00000015070
	ENSGALG00000045063	ENSGALG00000011446															ENSGALG00000015313
	ENSGALG00000010646	ENSGALG00000011522															ENSGALG00000015314
	ENSGALG00000010654	ENSGALG00000011548															ENSGALG00000035599
	ENSGALG00000010661	ENSGALG00000011618															ENSGALG00000015489
	ENSGALG00000010668	ENSGALG00000028940															ENSGALG00000015513
	ENSGALG00000036252	ENSGALG00000041183															ENSGALG00000015570
	ENSGALG00000020201	ENSGALG00000011868															ENSGALG00000015573
	ENSGALG00000010847	ENSGALG00000011870															ENSGALG00000015590
	ENSGALG00000010929	ENSGALG00000011904															ENSGALG00000015808
	ENSGALG00000011124	ENSGALG00000012006															ENSGALG00000015846
	ENSGALG00000011133	ENSGALG00000012021															ENSGALG00000055053
	ENSGALG00000044141	ENSGALG00000012039															ENSGALG00000015858
	ENSGALG00000011184	ENSGALG00000012148															ENSGALG00000015895
	ENSGALG00000041294	ENSGALG00000012200															ENSGALG00000015898
	ENSGALG00000043669	ENSGALG00000012208															ENSGALG00000015916
	ENSGALG00000011387	ENSGALG00000012241															ENSGALG00000015917
	ENSGALG00000038585	ENSGALG00000012269															ENSGALG00000037249
	ENSGALG00000043164	ENSGALG00000012321															ENSGALG00000015959
	ENSGALG00000011457	ENSGALG00000012374															ENSGALG00000031631
	ENSGALG00000011573	ENSGALG00000012425															ENSGALG00000016279
	ENSGALG00000028501	ENSGALG00000012426															ENSGALG00000051085
	ENSGALG00000011668	ENSGALG00000012468															ENSGALG00000016293
	ENSGALG00000042067	ENSGALG00000012489															ENSGALG00000016294
	ENSGALG00000026741	ENSGALG00000012505															ENSGALG00000016304
	ENSGALG00000011990	ENSGALG00000040817															ENSGALG00000016309
	ENSGALG00000011991	ENSGALG00000043618															ENSGALG00000016314
	ENSGALG00000028807	ENSGALG00000042197															ENSGALG00000016322
	ENSGALG00000037129	ENSGALG00000002632															ENSGALG00000016325
	ENSGALG00000012222	ENSGALG00000002689															ENSGALG00000028551
	ENSGALG00000012227	ENSGALG00000002750															ENSGALG00000036189
	ENSGALG00000012239	ENSGALG00000002789															ENSGALG00000016350
	ENSGALG00000012245	ENSGALG00000041563															ENSGALG00000016359
	ENSGALG00000012264	ENSGALG00000002866															ENSGALG00000016356
	ENSGALG00000054998	ENSGALG00000003812															ENSGALG00000016377
	ENSGALG00000051538	ENSGALG00000052743															ENSGALG00000016389
	ENSGALG00000000055	ENSGALG00000025884															ENSGALG00000016419
	ENSGALG00000012304	ENSGALG00000007924															ENSGALG00000016421
	ENSGALG00000012311	ENSGALG00000008136															ENSGALG00000016433
	ENSGALG00000027860	ENSGALG00000008428															ENSGALG00000016443
	ENSGALG00000012338	ENSGALG00000008470															ENSGALG00000016445
	ENSGALG00000013602	ENSGALG00000008474															ENSGALG00000016462
	ENSGALG00000013661	ENSGALG00000008621															ENSGALG00000016468
	ENSGALG00000013674	ENSGALG00000051229															ENSGALG00000016473
	ENSGALG00000013778	ENSGALG00000009240															ENSGALG00000016477
	ENSGALG00000013793	ENSGALG00000036441															ENSGALG00000016502
	ENSGALG00000013804	ENSGALG00000013235															ENSGALG00000044479
	ENSGALG00000013931	ENSGALG00000009569															ENSGALG00000016504
	ENSGALG00000037496	ENSGALG00000020737															ENSGALG00000016506
	ENSGALG00000013964	ENSGALG00000009841															ENSGALG00000016508
	ENSGALG00000014078	ENSGALG00000010902															ENSGALG00000016513
	ENSGALG00000014138	ENSGALG00000011132															ENSGALG00000054948
	ENSGALG00000014221	ENSGALG00000042929															ENSGALG00000038191
	ENSGALG00000031415	ENSGALG00000032915															ENSGALG00000016535
	ENSGALG00000014264	ENSGALG00000002417															ENSGALG00000053296
	ENSGALG00000014286	ENSGALG00000029672															ENSGALG00000045940
	ENSGALG00000041663	ENSGALG00000029226															ENSGALG00000016605
	ENSGALG00000014064	ENSGALG00000011402															ENSGALG00000042308
	ENSGALG00000039549	ENSGALG00000011434															ENSGALG00000016633
	ENSGALG00000031538	ENSGALG00000011445															ENSGALG00000016651
	ENSGALG00000014386	ENSGALG00000011452															ENSGALG00000016661
	ENSGALG00000014486	ENSGALG00000011497															ENSGALG00000030016
	ENSGALG00000048496	ENSGALG00000011515															ENSGALG00000016673
	ENSGALG00000026470	ENSGALG00000011593															ENSGALG00000016675
	ENSGALG00000014957	ENSGALG00000026460															ENSGALG00000016710
	ENSGALG00000015012	ENSGALG00000011744															ENSGALG00000016713
	ENSGALG00000015538	ENSGALG00000029766															ENSGALG00000039391
	ENSGALG00000043448	ENSGALG00000012082															ENSGALG00000029652
	ENSGALG00000015591	ENSGALG00000012147															ENSGALG00000029764
	ENSGALG00000052043	ENSGALG00000012159															ENSGALG00000004198
	ENSGALG00000015615	ENSGALG00000012407															ENSGALG00000004128
	ENSGALG00000015688	ENSGALG00000012444															ENSGALG00000004121
	ENSGALG00000015699	ENSGALG00000012453															ENSGALG00000024049
	ENSGALG00000050742	ENSGALG00000012526															ENSGALG00000003920
	ENSGALG00000034065	ENSGALG00000037301															ENSGALG00000004832
	ENSGALG00000037525	ENSGALG00000044641															ENSGALG00000031593
	ENSGALG00000050058	ENSGALG00000040737															ENSGALG00000000112
	ENSGALG00000015803	ENSGALG00000037366															ENSGALG00000004958
	ENSGALG00000015960	ENSGALG00000001934															ENSGALG00000004975
	ENSGALG00000016089	ENSGALG00000002012															ENSGALG00000004999
	ENSGALG00000046984	ENSGALG00000029540															ENSGALG00000050075
	ENSGALG00000030931	ENSGALG00000002426															ENSGALG00000005383
	ENSGALG00000030118	ENSGALG00000021231															ENSGALG00000020322
	ENSGALG00000049426	ENSGALG00000002638															ENSGALG00000005425
	ENSGALG00000041205	ENSGALG00000036847															ENSGALG00000041900
	ENSGALG00000033888	ENSGALG00000031534															ENSGALG00000005936
	ENSGALG00000034510	ENSGALG00000032838															ENSGALG00000006017
	ENSGALG00000053041	ENSGALG00000003196															ENSGALG00000044480
	ENSGALG00000054336	ENSGALG00000027165															ENSGALG00000023843
	ENSGALG00000034584	ENSGALG00000003549															ENSGALG00000006132
	ENSGALG00000030063	ENSGALG00000003695															ENSGALG00000006457
	ENSGALG00000041052	ENSGALG00000003805															ENSGALG00000006760
	ENSGALG00000035912	ENSGALG00000003861															ENSGALG00000006773
	ENSGALG00000034801	ENSGALG00000047312															ENSGALG00000006796
	ENSGALG00000041081	ENSGALG00000003925															ENSGALG00000006808
	ENSGALG00000036259	ENSGALG00000004108															ENSGALG00000006822
	ENSGALG00000054205	ENSGALG00000004144															ENSGALG00000047439
	ENSGALG00000036775	ENSGALG00000004197															ENSGALG00000006851
	ENSGALG00000002452	ENSGALG00000004325															ENSGALG00000042151
	ENSGALG00000005800	ENSGALG00000004410															ENSGALG00000006978
	ENSGALG00000021378	ENSGALG00000004747															ENSGALG00000007131
	ENSGALG00000027295	ENSGALG00000004794															ENSGALG00000007160
	ENSGALG00000005814	ENSGALG00000004947															ENSGALG00000007240
	ENSGALG00000030845	ENSGALG00000043018															ENSGALG00000045584
	ENSGALG00000038723	ENSGALG00000051505															ENSGALG00000007466
	ENSGALG00000028996	ENSGALG00000005004															ENSGALG00000007470
	ENSGALG00000001918	ENSGALG00000005057															ENSGALG00000007530
	ENSGALG00000002165	ENSGALG00000005107															ENSGALG00000054964
	ENSGALG00000027658	ENSGALG00000005134															ENSGALG00000037361
	ENSGALG00000002578	ENSGALG00000005156															ENSGALG00000041226
	ENSGALG00000002605	ENSGALG00000005169															ENSGALG00000007703
	ENSGALG00000002854	ENSGALG00000005181															ENSGALG00000007748
	ENSGALG00000028267	ENSGALG00000005422															ENSGALG00000007861
	ENSGALG00000003326	ENSGALG00000005534															ENSGALG00000007902
	ENSGALG00000003387	ENSGALG00000041124															ENSGALG00000007993
	ENSGALG00000052991	ENSGALG00000005649															ENSGALG00000008072
	ENSGALG00000003605	ENSGALG00000005653															ENSGALG00000008074
	ENSGALG00000003726	ENSGALG00000005867															ENSGALG00000008141
	ENSGALG00000014851	ENSGALG00000006254															ENSGALG00000053028
	ENSGALG00000014857	ENSGALG00000040549															ENSGALG00000048179
	ENSGALG00000014859	ENSGALG00000035667															ENSGALG00000008287
	ENSGALG00000014865	ENSGALG00000030008															ENSGALG00000008326
	ENSGALG00000014877	ENSGALG00000030597															ENSGALG00000008593
	ENSGALG00000028026	ENSGALG00000007395															ENSGALG00000008604
	ENSGALG00000014911	ENSGALG00000017419															ENSGALG00000008689
	ENSGALG00000028595	ENSGALG00000007014															ENSGALG00000008970
	ENSGALG00000014712	ENSGALG00000007572															ENSGALG00000044816
	ENSGALG00000047687	ENSGALG00000020742															ENSGALG00000009192
	ENSGALG00000014721	ENSGALG00000007645															ENSGALG00000009207
	ENSGALG00000027564	ENSGALG00000008039															ENSGALG00000009212
	ENSGALG00000023443	ENSGALG00000008160															ENSGALG00000034722
	ENSGALG00000014737	ENSGALG00000008241															ENSGALG00000009239
	ENSGALG00000020569	ENSGALG00000008523															ENSGALG00000009241
	ENSGALG00000014747	ENSGALG00000008561															ENSGALG00000020253
	ENSGALG00000014767	ENSGALG00000008700															ENSGALG00000035946
	ENSGALG00000014773	ENSGALG00000008933															ENSGALG00000009373
	ENSGALG00000049285	ENSGALG00000008946															ENSGALG00000042411
	ENSGALG00000014784	ENSGALG00000008956															ENSGALG00000026253
	ENSGALG00000014786	ENSGALG00000031404															ENSGALG00000009429
	ENSGALG00000014788	ENSGALG00000009248															ENSGALG00000009496
	ENSGALG00000014807	ENSGALG00000009328															ENSGALG00000009528
	ENSGALG00000014813	ENSGALG00000032373															ENSGALG00000048143
	ENSGALG00000014819	ENSGALG00000034548															ENSGALG00000009732
	ENSGALG00000004518	ENSGALG00000038054															ENSGALG00000009782
	ENSGALG00000004353	ENSGALG00000038740															ENSGALG00000009826
	ENSGALG00000004311	ENSGALG00000046646															ENSGALG00000009870
	ENSGALG00000010147	ENSGALG00000001938															ENSGALG00000010009
	ENSGALG00000010187	ENSGALG00000002145															ENSGALG00000010013
	ENSGALG00000015027	ENSGALG00000002431															ENSGALG00000010031
	ENSGALG00000005416	ENSGALG00000021143															ENSGALG00000010077
	ENSGALG00000015081	ENSGALG00000026471															ENSGALG00000010081
	ENSGALG00000015071	ENSGALG00000002803															ENSGALG00000048011
	ENSGALG00000015108	ENSGALG00000033244															ENSGALG00000010119
	ENSGALG00000015113	ENSGALG00000003206															ENSGALG00000010201
	ENSGALG00000027374	ENSGALG00000035841															ENSGALG00000040909
	ENSGALG00000026001	ENSGALG00000003510															ENSGALG00000010283
	ENSGALG00000015156	ENSGALG00000033535															ENSGALG00000049741
	ENSGALG00000015177	ENSGALG00000003880															ENSGALG00000026229
	ENSGALG00000015179	ENSGALG00000003933															ENSGALG00000010392
	ENSGALG00000012588	ENSGALG00000029238															ENSGALG00000039411
	ENSGALG00000012589	ENSGALG00000004017															ENSGALG00000034741
	ENSGALG00000012592	ENSGALG00000004216															ENSGALG00000031960
	ENSGALG00000012598	ENSGALG00000004273															ENSGALG00000028041
	ENSGALG00000012620	ENSGALG00000004323															ENSGALG00000043555
	ENSGALG00000014916	ENSGALG00000004341															ENSGALG00000010575
	ENSGALG00000005323	ENSGALG00000048042															ENSGALG00000010577
	ENSGALG00000015209	ENSGALG00000047143															ENSGALG00000010744
	ENSGALG00000048320	ENSGALG00000004700															ENSGALG00000010839
	ENSGALG00000000220	ENSGALG00000034230															ENSGALG00000010855
	ENSGALG00000015268	ENSGALG00000033077															ENSGALG00000010878
	ENSGALG00000026811	ENSGALG00000020879															ENSGALG00000010882
	ENSGALG00000015311	ENSGALG00000005329															ENSGALG00000010886
	ENSGALG00000015333	ENSGALG00000005597															ENSGALG00000010903
	ENSGALG00000053878	ENSGALG00000005610															ENSGALG00000040484
	ENSGALG00000015352	ENSGALG00000005683															ENSGALG00000034502
	ENSGALG00000050226	ENSGALG00000005782															ENSGALG00000011175
	ENSGALG00000015386	ENSGALG00000005850															ENSGALG00000011210
	ENSGALG00000015397	ENSGALG00000005918															ENSGALG00000043256
	ENSGALG00000015428	ENSGALG00000005977															ENSGALG00000011266
	ENSGALG00000048151	ENSGALG00000006170															ENSGALG00000011319
	ENSGALG00000015439	ENSGALG00000006237															ENSGALG00000037332
	ENSGALG00000015443	ENSGALG00000006864															ENSGALG00000011403
	ENSGALG00000015451	ENSGALG00000008696															ENSGALG00000026653
	ENSGALG00000014673	ENSGALG00000008796															ENSGALG00000011476
	ENSGALG00000014670	ENSGALG00000008939															ENSGALG00000027872
	ENSGALG00000014651	ENSGALG00000009988															ENSGALG00000011524
	ENSGALG00000014645	ENSGALG00000010221															ENSGALG00000031160
	ENSGALG00000010896	ENSGALG00000010255															ENSGALG00000031105
	ENSGALG00000017706	ENSGALG00000010287															ENSGALG00000011623
	ENSGALG00000027345	ENSGALG00000010335															ENSGALG00000011664
	ENSGALG00000020528	ENSGALG00000010356															ENSGALG00000011683
	ENSGALG00000015663	ENSGALG00000010359															ENSGALG00000011762
	ENSGALG00000015702	ENSGALG00000010570															ENSGALG00000023122
	ENSGALG00000001782	ENSGALG00000010692															ENSGALG00000023120
	ENSGALG00000001856	ENSGALG00000038608															ENSGALG00000011812
	ENSGALG00000002014	ENSGALG00000010869															ENSGALG00000011823
	ENSGALG00000028998	ENSGALG00000010957															ENSGALG00000011831
	ENSGALG00000002087	ENSGALG00000011019															ENSGALG00000011833
	ENSGALG00000002110	ENSGALG00000033759															ENSGALG00000011834
	ENSGALG00000002187	ENSGALG00000011031															ENSGALG00000052784
	ENSGALG00000002308	ENSGALG00000026591															ENSGALG00000011885
	ENSGALG00000002341	ENSGALG00000011340															ENSGALG00000011963
	ENSGALG00000002345	ENSGALG00000032549															ENSGALG00000011967
	ENSGALG00000002430	ENSGALG00000011388															ENSGALG00000011998
	ENSGALG00000008174	ENSGALG00000047235															ENSGALG00000012044
	ENSGALG00000008204	ENSGALG00000001428															ENSGALG00000012048
	ENSGALG00000005316	ENSGALG00000001696															ENSGALG00000054435
	ENSGALG00000005330	ENSGALG00000053889															ENSGALG00000020164
	ENSGALG00000005390	ENSGALG00000002155															ENSGALG00000012185
	ENSGALG00000028340	ENSGALG00000036356															ENSGALG00000012196
	ENSGALG00000005423	ENSGALG00000050049															ENSGALG00000035619
	ENSGALG00000054033	ENSGALG00000006655															ENSGALG00000046550
	ENSGALG00000040016	ENSGALG00000006547															ENSGALG00000039498
	ENSGALG00000043435	ENSGALG00000006539															ENSGALG00000012292
	ENSGALG00000042641	ENSGALG00000054723															ENSGALG00000013468
	ENSGALG00000038541	ENSGALG00000006375															ENSGALG00000013579
	ENSGALG00000032051	ENSGALG00000006260															ENSGALG00000013617
	ENSGALG00000029480	ENSGALG00000006253															ENSGALG00000036021
	ENSGALG00000040632	ENSGALG00000005823															ENSGALG00000013715
	ENSGALG00000040173	ENSGALG00000005772															ENSGALG00000013776
	ENSGALG00000032249	ENSGALG00000032053															ENSGALG00000013907
	ENSGALG00000038143	ENSGALG00000005158															ENSGALG00000013929
	ENSGALG00000039190	ENSGALG00000005135															ENSGALG00000013940
	ENSGALG00000049063	ENSGALG00000003079															ENSGALG00000013948
	ENSGALG00000033675	ENSGALG00000003025															ENSGALG00000013968
	ENSGALG00000032988	ENSGALG00000002639															ENSGALG00000014103
	ENSGALG00000035242	ENSGALG00000006783															ENSGALG00000014127
	ENSGALG00000036432	ENSGALG00000006805															ENSGALG00000027986
	ENSGALG00000004393	ENSGALG00000006947															ENSGALG00000026279
	ENSGALG00000004362	ENSGALG00000007058															ENSGALG00000014206
	ENSGALG00000004300	ENSGALG00000045125															ENSGALG00000014225
	ENSGALG00000004153	ENSGALG00000007193															ENSGALG00000014261
	ENSGALG00000003999	ENSGALG00000007253															ENSGALG00000014262
	ENSGALG00000012194	ENSGALG00000027983															ENSGALG00000014298
	ENSGALG00000012170	ENSGALG00000048048															ENSGALG00000049347
	ENSGALG00000012136	ENSGALG00000007581															ENSGALG00000013583
	ENSGALG00000012030	ENSGALG00000007595															ENSGALG00000027093
	ENSGALG00000011695	ENSGALG00000043329															ENSGALG00000039380
	ENSGALG00000011688	ENSGALG00000007767															ENSGALG00000029673
	ENSGALG00000005415	ENSGALG00000042612															ENSGALG00000022991
	ENSGALG00000005618	ENSGALG00000007899															ENSGALG00000036621
	ENSGALG00000046593	ENSGALG00000007906															ENSGALG00000043283
	ENSGALG00000005787	ENSGALG00000008414															ENSGALG00000014391
	ENSGALG00000005807	ENSGALG00000008432															ENSGALG00000014395
	ENSGALG00000005840	ENSGALG00000028294															ENSGALG00000048082
	ENSGALG00000005908	ENSGALG00000052986															ENSGALG00000014421
	ENSGALG00000005998	ENSGALG00000052252															ENSGALG00000051383
	ENSGALG00000006022	ENSGALG00000008909															ENSGALG00000054173
	ENSGALG00000020505	ENSGALG00000009061															ENSGALG00000006334
	ENSGALG00000006216	ENSGALG00000009222															ENSGALG00000014509
	ENSGALG00000042340	ENSGALG00000009356															ENSGALG00000014515
	ENSGALG00000006300	ENSGALG00000009409															ENSGALG00000046650
	ENSGALG00000006312	ENSGALG00000043623															ENSGALG00000014954
	ENSGALG00000006355	ENSGALG00000023571															ENSGALG00000015009
	ENSGALG00000006446	ENSGALG00000039468															ENSGALG00000015029
	ENSGALG00000006572	ENSGALG00000009634															ENSGALG00000015037
	ENSGALG00000006591	ENSGALG00000009654															ENSGALG00000015529
	ENSGALG00000006697	ENSGALG00000010269															ENSGALG00000015546
	ENSGALG00000014152	ENSGALG00000010302															ENSGALG00000015547
	ENSGALG00000007203	ENSGALG00000010364															ENSGALG00000015554
	ENSGALG00000010835	ENSGALG00000039432															ENSGALG00000015556
	ENSGALG00000007330	ENSGALG00000010399															ENSGALG00000015568
	ENSGALG00000007341	ENSGALG00000037325															ENSGALG00000015652
	ENSGALG00000007362	ENSGALG00000010412															ENSGALG00000015664
	ENSGALG00000007556	ENSGALG00000038747															ENSGALG00000050269
	ENSGALG00000007562	ENSGALG00000030988															ENSGALG00000022950
	ENSGALG00000035774	ENSGALG00000002210															ENSGALG00000015902
	ENSGALG00000031286	ENSGALG00000001981															ENSGALG00000027853
	ENSGALG00000033753	ENSGALG00000001644															ENSGALG00000014118
	ENSGALG00000050112	ENSGALG00000001664															ENSGALG00000016003
	ENSGALG00000039032	ENSGALG00000002774															ENSGALG00000016017
	ENSGALG00000007932	ENSGALG00000002786															ENSGALG00000053000
	ENSGALG00000007941	ENSGALG00000003021															ENSGALG00000016034
	ENSGALG00000008097	ENSGALG00000003046															ENSGALG00000044620
	ENSGALG00000038059	ENSGALG00000003427															ENSGALG00000036142
	ENSGALG00000008247	ENSGALG00000003456															ENSGALG00000033656
	ENSGALG00000008255	ENSGALG00000003628															ENSGALG00000054891
	ENSGALG00000008347	ENSGALG00000003849															ENSGALG00000040291
	ENSGALG00000008354	ENSGALG00000003913															ENSGALG00000031570
	ENSGALG00000008380	ENSGALG00000004046															ENSGALG00000032730
	ENSGALG00000008438	ENSGALG00000004212															ENSGALG00000033857
	ENSGALG00000008553	ENSGALG00000004304															ENSGALG00000040759
	ENSGALG00000041449	ENSGALG00000004347															ENSGALG00000047979
	ENSGALG00000008587	ENSGALG00000004435															ENSGALG00000040506
	ENSGALG00000008624	ENSGALG00000030542															ENSGALG00000032776
	ENSGALG00000008653	ENSGALG00000041362															ENSGALG00000054655
	ENSGALG00000043591	ENSGALG00000023440															ENSGALG00000052796
	ENSGALG00000009036	ENSGALG00000023435															ENSGALG00000037160
	ENSGALG00000009081	ENSGALG00000006045															ENSGALG00000039434
	ENSGALG00000009292	ENSGALG00000032984															ENSGALG00000035927
	ENSGALG00000009338	ENSGALG00000021193															ENSGALG00000040136
	ENSGALG00000009352	ENSGALG00000006403															ENSGALG00000032749
	ENSGALG00000000296	ENSGALG00000006511															ENSGALG00000002419
	ENSGALG00000020449	ENSGALG00000045136															ENSGALG00000005821
	ENSGALG00000009428	ENSGALG00000006658															ENSGALG00000001986
	ENSGALG00000009463	ENSGALG00000006689															ENSGALG00000002009
	ENSGALG00000039228	ENSGALG00000006702															ENSGALG00000002023
	ENSGALG00000009552	ENSGALG00000021135															ENSGALG00000002326
	ENSGALG00000009581	ENSGALG00000006725															ENSGALG00000002371
	ENSGALG00000014537	ENSGALG00000044204															ENSGALG00000002523
	ENSGALG00000009592	ENSGALG00000006840															ENSGALG00000003168
	ENSGALG00000009633	ENSGALG00000030250															ENSGALG00000003248
	ENSGALG00000027520	ENSGALG00000006871															ENSGALG00000003288
	ENSGALG00000009642	ENSGALG00000006887															ENSGALG00000003295
	ENSGALG00000009724	ENSGALG00000030157															ENSGALG00000027887
	ENSGALG00000009744	ENSGALG00000007057															ENSGALG00000003446
	ENSGALG00000028203	ENSGALG00000007358															ENSGALG00000003547
	ENSGALG00000009844	ENSGALG00000007371															ENSGALG00000003631
	ENSGALG00000009946	ENSGALG00000007481															ENSGALG00000048563
	ENSGALG00000009983	ENSGALG00000007970															ENSGALG00000003747
	ENSGALG00000009992	ENSGALG00000035465															ENSGALG00000003803
	ENSGALG00000010001	ENSGALG00000008262															ENSGALG00000014846
	ENSGALG00000025755	ENSGALG00000008297															ENSGALG00000033098
	ENSGALG00000010027	ENSGALG00000048349															ENSGALG00000014861
	ENSGALG00000010034	ENSGALG00000012836															ENSGALG00000014867
	ENSGALG00000010052	ENSGALG00000029714															ENSGALG00000014872
	ENSGALG00000034264	ENSGALG00000034572															ENSGALG00000014891
	ENSGALG00000010093	ENSGALG00000001613															ENSGALG00000027707
	ENSGALG00000010154	ENSGALG00000050390															ENSGALG00000026704
	ENSGALG00000010192	ENSGALG00000002335															ENSGALG00000030800
	ENSGALG00000010211	ENSGALG00000033301															ENSGALG00000014725
	ENSGALG00000047771	ENSGALG00000002486															ENSGALG00000014743
	ENSGALG00000010309	ENSGALG00000036089															ENSGALG00000014751
	ENSGALG00000010318	ENSGALG00000037784															ENSGALG00000014769
	ENSGALG00000010322	ENSGALG00000002722															ENSGALG00000029056
	ENSGALG00000010350	ENSGALG00000003103															ENSGALG00000014789
	ENSGALG00000010372	ENSGALG00000003799															ENSGALG00000004437
	ENSGALG00000010390	ENSGALG00000028204															ENSGALG00000004350
	ENSGALG00000041962	ENSGALG00000003806															ENSGALG00000014983
	ENSGALG00000020410	ENSGALG00000004297															ENSGALG00000014956
	ENSGALG00000010459	ENSGALG00000038624															ENSGALG00000051796
	ENSGALG00000010468	ENSGALG00000035645															ENSGALG00000014942
	ENSGALG00000010485	ENSGALG00000004670															ENSGALG00000014939
	ENSGALG00000010504	ENSGALG00000004932															ENSGALG00000014933
	ENSGALG00000010607	ENSGALG00000052061															ENSGALG00000014930
	ENSGALG00000010616	ENSGALG00000004998															ENSGALG00000014923
	ENSGALG00000010665	ENSGALG00000005020															ENSGALG00000015020
	ENSGALG00000010734	ENSGALG00000005078															ENSGALG00000015008
	ENSGALG00000053428	ENSGALG00000039208															ENSGALG00000010158
	ENSGALG00000051040	ENSGALG00000041547															ENSGALG00000020557
	ENSGALG00000034311	ENSGALG00000005537															ENSGALG00000015058
	ENSGALG00000010999	ENSGALG00000005656															ENSGALG00000005846
	ENSGALG00000011079	ENSGALG00000005678															ENSGALG00000005426
	ENSGALG00000011088	ENSGALG00000005907															ENSGALG00000015101
	ENSGALG00000033099	ENSGALG00000005931															ENSGALG00000020554
	ENSGALG00000011138	ENSGALG00000005966															ENSGALG00000015147
	ENSGALG00000011162	ENSGALG00000006097															ENSGALG00000015148
	ENSGALG00000017388	ENSGALG00000029632															ENSGALG00000033256
	ENSGALG00000011368	ENSGALG00000033529															ENSGALG00000012594
	ENSGALG00000011384	ENSGALG00000046507															ENSGALG00000017658
	ENSGALG00000011464	ENSGALG00000006824															ENSGALG00000012610
	ENSGALG00000011505	ENSGALG00000036976															ENSGALG00000012629
	ENSGALG00000011511	ENSGALG00000006936															ENSGALG00000012624
	ENSGALG00000031062	ENSGALG00000041750															ENSGALG00000049835
	ENSGALG00000011528	ENSGALG00000018946															ENSGALG00000010694
	ENSGALG00000011619	ENSGALG00000008320															ENSGALG00000015208
	ENSGALG00000011620	ENSGALG00000044813															ENSGALG00000013493
	ENSGALG00000011639	ENSGALG00000008419															ENSGALG00000026899
	ENSGALG00000011690	ENSGALG00000008420															ENSGALG00000000151
	ENSGALG00000011692	ENSGALG00000008490															ENSGALG00000000161
	ENSGALG00000011696	ENSGALG00000008519															ENSGALG00000000189
	ENSGALG00000011705	ENSGALG00000031209															ENSGALG00000000208
	ENSGALG00000033813	ENSGALG00000037939															ENSGALG00000000234
	ENSGALG00000011718	ENSGALG00000001350															ENSGALG00000000273
	ENSGALG00000017389	ENSGALG00000001439															ENSGALG00000027512
	ENSGALG00000029401	ENSGALG00000001533															ENSGALG00000015264
	ENSGALG00000011917	ENSGALG00000001602															ENSGALG00000015257
	ENSGALG00000012017	ENSGALG00000002237															ENSGALG00000015256
	ENSGALG00000012137	ENSGALG00000026043															ENSGALG00000026203
	ENSGALG00000035490	ENSGALG00000002247															ENSGALG00000015301
	ENSGALG00000012179	ENSGALG00000002301															ENSGALG00000015326
	ENSGALG00000041790	ENSGALG00000002458															ENSGALG00000015331
	ENSGALG00000012263	ENSGALG00000002690															ENSGALG00000020538
	ENSGALG00000026944	ENSGALG00000002861															ENSGALG00000015385
	ENSGALG00000012282	ENSGALG00000003071															ENSGALG00000015399
	ENSGALG00000012341	ENSGALG00000003169															ENSGALG00000054131
	ENSGALG00000012361	ENSGALG00000048700															ENSGALG00000014699
	ENSGALG00000012379	ENSGALG00000003433															ENSGALG00000014686
	ENSGALG00000012408	ENSGALG00000003560															ENSGALG00000014682
	ENSGALG00000012414	ENSGALG00000004342															ENSGALG00000027483
	ENSGALG00000012466	ENSGALG00000004375															ENSGALG00000014675
	ENSGALG00000034773	ENSGALG00000004671															ENSGALG00000014668
	ENSGALG00000037778	ENSGALG00000004675															ENSGALG00000015630
	ENSGALG00000041884	ENSGALG00000004839															ENSGALG00000023089
	ENSGALG00000041666	ENSGALG00000047514															ENSGALG00000020534
	ENSGALG00000043268	ENSGALG00000005146															ENSGALG00000015571
	ENSGALG00000002891	ENSGALG00000005214															ENSGALG00000015656
	ENSGALG00000003126	ENSGALG00000032349															ENSGALG00000015660
	ENSGALG00000003136	ENSGALG00000026258															ENSGALG00000023083
	ENSGALG00000004045	ENSGALG00000005674															ENSGALG00000015704
	ENSGALG00000004140	ENSGALG00000032143															ENSGALG00000015721
	ENSGALG00000004236	ENSGALG00000042522															ENSGALG00000015728
	ENSGALG00000004272	ENSGALG00000005754															ENSGALG00000015729
	ENSGALG00000004288	ENSGALG00000005845															ENSGALG00000020523
	ENSGALG00000006198	ENSGALG00000047024															ENSGALG00000001840
	ENSGALG00000007021	ENSGALG00000006118															ENSGALG00000001864
	ENSGALG00000008228	ENSGALG00000031000															ENSGALG00000001944
	ENSGALG00000020869	ENSGALG00000000513															ENSGALG00000002022
	ENSGALG00000008239	ENSGALG00000000638															ENSGALG00000002183
	ENSGALG00000046494	ENSGALG00000027482															ENSGALG00000002294
	ENSGALG00000008370	ENSGALG00000043126															ENSGALG00000002399
	ENSGALG00000008373	ENSGALG00000000699															ENSGALG00000002529
	ENSGALG00000008381	ENSGALG00000000787															ENSGALG00000002539
	ENSGALG00000034973	ENSGALG00000000802															ENSGALG00000005016
	ENSGALG00000008459	ENSGALG00000000848															ENSGALG00000005346
	ENSGALG00000008479	ENSGALG00000003208															ENSGALG00000005368
	ENSGALG00000008494	ENSGALG00000041129															ENSGALG00000026300
	ENSGALG00000008529	ENSGALG00000001099															ENSGALG00000054942
	ENSGALG00000053997	ENSGALG00000002634															ENSGALG00000029118
	ENSGALG00000008606	ENSGALG00000002478															ENSGALG00000005354
	ENSGALG00000029701	ENSGALG00000002262															ENSGALG00000031067
	ENSGALG00000042645	ENSGALG00000001718															ENSGALG00000039648
	ENSGALG00000008714	ENSGALG00000001239															ENSGALG00000041253
	ENSGALG00000008738	ENSGALG00000041754															ENSGALG00000039347
	ENSGALG00000020793	ENSGALG00000041981															ENSGALG00000045529
	ENSGALG00000052907	ENSGALG00000026159															ENSGALG00000047125
	ENSGALG00000050089	ENSGALG00000040787															ENSGALG00000040247
	ENSGALG00000009172	ENSGALG00000002990															ENSGALG00000034124
	ENSGALG00000009224	ENSGALG00000028543															ENSGALG00000049638
	ENSGALG00000009236	ENSGALG00000003331															ENSGALG00000043025
	ENSGALG00000009250	ENSGALG00000024172															ENSGALG00000054304
	ENSGALG00000009264	ENSGALG00000003876															ENSGALG00000042105
	ENSGALG00000009287	ENSGALG00000003950															ENSGALG00000049181
	ENSGALG00000009293	ENSGALG00000004176															ENSGALG00000032239
	ENSGALG00000009301	ENSGALG00000038582															ENSGALG00000004234
	ENSGALG00000043694	ENSGALG00000004360															ENSGALG00000004191
	ENSGALG00000009545	ENSGALG00000005725															ENSGALG00000004085
	ENSGALG00000009564	ENSGALG00000005820															ENSGALG00000003965
	ENSGALG00000035605	ENSGALG00000005856															ENSGALG00000003748
	ENSGALG00000009677	ENSGALG00000032148															ENSGALG00000003655
	ENSGALG00000020736	ENSGALG00000014381															ENSGALG00000013311
	ENSGALG00000009839	ENSGALG00000006503															ENSGALG00000023904
	ENSGALG00000011069	ENSGALG00000006644															ENSGALG00000040834
	ENSGALG00000011128	ENSGALG00000034187															ENSGALG00000012130
	ENSGALG00000011131	ENSGALG00000007516															ENSGALG00000012127
	ENSGALG00000011242	ENSGALG00000007663															ENSGALG00000038775
	ENSGALG00000018803	ENSGALG00000041989															ENSGALG00000012020
	ENSGALG00000011306	ENSGALG00000033690															ENSGALG00000011685
	ENSGALG00000033811	ENSGALG00000040854															ENSGALG00000005265
	ENSGALG00000027506	ENSGALG00000003026															ENSGALG00000027184
	ENSGALG00000000433	ENSGALG00000003154															ENSGALG00000005294
	ENSGALG00000011332	ENSGALG00000003507															ENSGALG00000032372
	ENSGALG00000011649	ENSGALG00000003562															ENSGALG00000005318
	ENSGALG00000033452	ENSGALG00000003596															ENSGALG00000005369
	ENSGALG00000052271	ENSGALG00000003819															ENSGALG00000005438
	ENSGALG00000027991	ENSGALG00000004055															ENSGALG00000005587
	ENSGALG00000011427	ENSGALG00000039611															ENSGALG00000005716
	ENSGALG00000027768	ENSGALG00000004199															ENSGALG00000032161
	ENSGALG00000022166	ENSGALG00000004255															ENSGALG00000036725
	ENSGALG00000041013	ENSGALG00000004276															ENSGALG00000044914
	ENSGALG00000011468	ENSGALG00000004611															ENSGALG00000047559
	ENSGALG00000011502	ENSGALG00000009621															ENSGALG00000005971
	ENSGALG00000011541	ENSGALG00000029817															ENSGALG00000005986
	ENSGALG00000011592	ENSGALG00000004997															ENSGALG00000006015
	ENSGALG00000011596	ENSGALG00000005028															ENSGALG00000006077
	ENSGALG00000026493	ENSGALG00000035919															ENSGALG00000006172
	ENSGALG00000011645	ENSGALG00000005215															ENSGALG00000006220
	ENSGALG00000011677	ENSGALG00000005558															ENSGALG00000006342
	ENSGALG00000031244	ENSGALG00000005589															ENSGALG00000006401
	ENSGALG00000012049	ENSGALG00000005617															ENSGALG00000037138
	ENSGALG00000012059	ENSGALG00000006270															ENSGALG00000006521
	ENSGALG00000028046	ENSGALG00000035447															ENSGALG00000006530
	ENSGALG00000012129	ENSGALG00000033806															ENSGALG00000006546
	ENSGALG00000012214	ENSGALG00000025743															ENSGALG00000035282
	ENSGALG00000054624	ENSGALG00000040793															ENSGALG00000006583
	ENSGALG00000012246	ENSGALG00000007130															ENSGALG00000006608
	ENSGALG00000012380	ENSGALG00000007158															ENSGALG00000006647
	ENSGALG00000012424	ENSGALG00000007167															ENSGALG00000044418
	ENSGALG00000040465	ENSGALG00000007326															ENSGALG00000006717
	ENSGALG00000012449	ENSGALG00000052488															ENSGALG00000047684
	ENSGALG00000026313	ENSGALG00000007456															ENSGALG00000006830
	ENSGALG00000012513	ENSGALG00000034380															ENSGALG00000006837
	ENSGALG00000012587	ENSGALG00000027823															ENSGALG00000006856
	ENSGALG00000043130	ENSGALG00000035360															ENSGALG00000049256
	ENSGALG00000031497	ENSGALG00000029027															ENSGALG00000006868
	ENSGALG00000050205	ENSGALG00000021364															ENSGALG00000039335
	ENSGALG00000041512	ENSGALG00000002044															ENSGALG00000020488
	ENSGALG00000037682	ENSGALG00000009234															ENSGALG00000007127
	ENSGALG00000001907	ENSGALG00000009217															ENSGALG00000007217
	ENSGALG00000001977	ENSGALG00000038338															ENSGALG00000026207
	ENSGALG00000002003	ENSGALG00000034171															ENSGALG00000007350
	ENSGALG00000002089	ENSGALG00000001034															ENSGALG00000007555
	ENSGALG00000002117	ENSGALG00000001046															ENSGALG00000007700
	ENSGALG00000002701	ENSGALG00000024081															ENSGALG00000040371
	ENSGALG00000002703	ENSGALG00000028567															ENSGALG00000029892
	ENSGALG00000002705	ENSGALG00000032417															ENSGALG00000052396
	ENSGALG00000002710	ENSGALG00000001420															ENSGALG00000007886
	ENSGALG00000002942	ENSGALG00000001550															ENSGALG00000038913
	ENSGALG00000040971	ENSGALG00000033993															ENSGALG00000039558
	ENSGALG00000002967	ENSGALG00000041093															ENSGALG00000031542
	ENSGALG00000003073	ENSGALG00000038721															ENSGALG00000008084
	ENSGALG00000003165	ENSGALG00000033696															ENSGALG00000008127
	ENSGALG00000003689	ENSGALG00000002095															ENSGALG00000008218
	ENSGALG00000004065	ENSGALG00000002968															ENSGALG00000032181
	ENSGALG00000049431	ENSGALG00000003065															ENSGALG00000008403
	ENSGALG00000042254	ENSGALG00000003409															ENSGALG00000030732
	ENSGALG00000004222	ENSGALG00000037889															ENSGALG00000008436
	ENSGALG00000004257	ENSGALG00000003503															ENSGALG00000008595
	ENSGALG00000004355	ENSGALG00000003550															ENSGALG00000008631
	ENSGALG00000004372	ENSGALG00000044404															ENSGALG00000008950
	ENSGALG00000034104	ENSGALG00000003681															ENSGALG00000008991
	ENSGALG00000004442	ENSGALG00000003842															ENSGALG00000041014
	ENSGALG00000026864	ENSGALG00000003855															ENSGALG00000041098
	ENSGALG00000004850	ENSGALG00000003932															ENSGALG00000041420
	ENSGALG00000005086	ENSGALG00000004098															ENSGALG00000009176
	ENSGALG00000005207	ENSGALG00000004110															ENSGALG00000047486
	ENSGALG00000005226	ENSGALG00000004143															ENSGALG00000029743
	ENSGALG00000005684	ENSGALG00000049487															ENSGALG00000009431
	ENSGALG00000005704	ENSGALG00000023844															ENSGALG00000009438
	ENSGALG00000006431	ENSGALG00000031331															ENSGALG00000009452
	ENSGALG00000034044	ENSGALG00000054473															ENSGALG00000009491
	ENSGALG00000039528	ENSGALG00000004570															ENSGALG00000009519
	ENSGALG00000006626	ENSGALG00000004707															ENSGALG00000009570
	ENSGALG00000006912	ENSGALG00000035930															ENSGALG00000009619
	ENSGALG00000030598	ENSGALG00000005164															ENSGALG00000009725
	ENSGALG00000006955	ENSGALG00000005321															ENSGALG00000009731
	ENSGALG00000037283	ENSGALG00000005345															ENSGALG00000009801
	ENSGALG00000020754	ENSGALG00000005460															ENSGALG00000020438
	ENSGALG00000023691	ENSGALG00000005609															ENSGALG00000009817
	ENSGALG00000007479	ENSGALG00000005901															ENSGALG00000009850
	ENSGALG00000030932	ENSGALG00000006101															ENSGALG00000010007
	ENSGALG00000007484	ENSGALG00000006152															ENSGALG00000010088
	ENSGALG00000045403	ENSGALG00000006568															ENSGALG00000010118
	ENSGALG00000031372	ENSGALG00000006738															ENSGALG00000010150
	ENSGALG00000006143	ENSGALG00000006756															ENSGALG00000010167
	ENSGALG00000006149	ENSGALG00000006835															ENSGALG00000045856
	ENSGALG00000029166	ENSGALG00000052682															ENSGALG00000020417
	ENSGALG00000007592	ENSGALG00000006854															ENSGALG00000010237
	ENSGALG00000007606	ENSGALG00000007009															ENSGALG00000010258
	ENSGALG00000041331	ENSGALG00000007015															ENSGALG00000010301
	ENSGALG00000028512	ENSGALG00000007653															ENSGALG00000010326
	ENSGALG00000007641	ENSGALG00000007757															ENSGALG00000020415
	ENSGALG00000020741	ENSGALG00000007809															ENSGALG00000043036
	ENSGALG00000007658	ENSGALG00000041365															ENSGALG00000010406
	ENSGALG00000007697	ENSGALG00000007989															ENSGALG00000010501
	ENSGALG00000007753	ENSGALG00000008010															ENSGALG00000010562
	ENSGALG00000007820	ENSGALG00000008014															ENSGALG00000010576
	ENSGALG00000034189	ENSGALG00000026906															ENSGALG00000010579
	ENSGALG00000023621	ENSGALG00000008056															ENSGALG00000010595
	ENSGALG00000020726	ENSGALG00000031982															ENSGALG00000010622
	ENSGALG00000048448	ENSGALG00000001621															ENSGALG00000010639
	ENSGALG00000023612	ENSGALG00000002107															ENSGALG00000010669
	ENSGALG00000017627	ENSGALG00000002137															ENSGALG00000026445
	ENSGALG00000008025	ENSGALG00000002336															ENSGALG00000030580
	ENSGALG00000008096	ENSGALG00000002354															ENSGALG00000010703
	ENSGALG00000036785	ENSGALG00000002964															ENSGALG00000010747
	ENSGALG00000008124	ENSGALG00000003137															ENSGALG00000010783
	ENSGALG00000008293	ENSGALG00000043806															ENSGALG00000010793
	ENSGALG00000008318	ENSGALG00000023682															ENSGALG00000010806
	ENSGALG00000032618	ENSGALG00000031511															ENSGALG00000010813
	ENSGALG00000048337	ENSGALG00000032287															ENSGALG00000054735
	ENSGALG00000008771	ENSGALG00000004225															ENSGALG00000011076
	ENSGALG00000008880	ENSGALG00000004397															ENSGALG00000011330
	ENSGALG00000008938	ENSGALG00000028803															ENSGALG00000011366
	ENSGALG00000009152	ENSGALG00000004467															ENSGALG00000011376
	ENSGALG00000009173	ENSGALG00000004515															ENSGALG00000045478
	ENSGALG00000029095	ENSGALG00000047781															ENSGALG00000044519
	ENSGALG00000009304	ENSGALG00000004550															ENSGALG00000011581
	ENSGALG00000009314	ENSGALG00000041861															ENSGALG00000011646
	ENSGALG00000027980	ENSGALG00000004610															ENSGALG00000011801
	ENSGALG00000009336	ENSGALG00000004625															ENSGALG00000011855
	ENSGALG00000009369	ENSGALG00000023510															ENSGALG00000011921
	ENSGALG00000009466	ENSGALG00000041821															ENSGALG00000011922
	ENSGALG00000000011	ENSGALG00000004849															ENSGALG00000012023
	ENSGALG00000032289	ENSGALG00000004901															ENSGALG00000012101
	ENSGALG00000030925	ENSGALG00000004893															ENSGALG00000012118
	ENSGALG00000009718	ENSGALG00000005043															ENSGALG00000012173
	ENSGALG00000031474	ENSGALG00000037998															ENSGALG00000031212
	ENSGALG00000013685	ENSGALG00000040844															ENSGALG00000012339
	ENSGALG00000010493	ENSGALG00000050258															ENSGALG00000053371
	ENSGALG00000001972	ENSGALG00000037097															ENSGALG00000012394
	ENSGALG00000017376	ENSGALG00000005623															ENSGALG00000029768
	ENSGALG00000002246	ENSGALG00000005796															ENSGALG00000043613
	ENSGALG00000002305	ENSGALG00000005983															ENSGALG00000012429
	ENSGALG00000051274	ENSGALG00000006053															ENSGALG00000012452
	ENSGALG00000002504	ENSGALG00000006430															ENSGALG00000031182
	ENSGALG00000042744	ENSGALG00000040504															ENSGALG00000039458
	ENSGALG00000002564	ENSGALG00000006743															ENSGALG00000034011
	ENSGALG00000002581	ENSGALG00000006960															ENSGALG00000031112
	ENSGALG00000032278	ENSGALG00000006979															ENSGALG00000035584
	ENSGALG00000002725	ENSGALG00000007153															ENSGALG00000054944
	ENSGALG00000002734	ENSGALG00000007354															ENSGALG00000002594
	ENSGALG00000033328	ENSGALG00000007373															ENSGALG00000041857
	ENSGALG00000036783	ENSGALG00000007383															ENSGALG00000002763
	ENSGALG00000003029	ENSGALG00000007964															ENSGALG00000051397
	ENSGALG00000003035	ENSGALG00000008040															ENSGALG00000002921
	ENSGALG00000003081	ENSGALG00000036043															ENSGALG00000002944
	ENSGALG00000031381	ENSGALG00000024335															ENSGALG00000003570
	ENSGALG00000021047	ENSGALG00000032452															ENSGALG00000003578
	ENSGALG00000036264	ENSGALG00000001036															ENSGALG00000003758
	ENSGALG00000049348	ENSGALG00000001163															ENSGALG00000003836
	ENSGALG00000003429	ENSGALG00000023626															ENSGALG00000003923
	ENSGALG00000003445	ENSGALG00000031425															ENSGALG00000004228
	ENSGALG00000036931	ENSGALG00000001607															ENSGALG00000030511
	ENSGALG00000023725	ENSGALG00000001626															ENSGALG00000005974
	ENSGALG00000003893	ENSGALG00000017357															ENSGALG00000039216
	ENSGALG00000003924	ENSGALG00000002194															ENSGALG00000004363
	ENSGALG00000003955	ENSGALG00000002234															ENSGALG00000047621
	ENSGALG00000004205	ENSGALG00000002278															ENSGALG00000046150
	ENSGALG00000030357	ENSGALG00000002719															ENSGALG00000007511
	ENSGALG00000004227	ENSGALG00000040606															ENSGALG00000007712
	ENSGALG00000004587	ENSGALG00000003078															ENSGALG00000028174
	ENSGALG00000004597	ENSGALG00000026465															ENSGALG00000007759
	ENSGALG00000004667	ENSGALG00000003099															ENSGALG00000007777
	ENSGALG00000004806	ENSGALG00000003227															ENSGALG00000038440
	ENSGALG00000037219	ENSGALG00000003434															ENSGALG00000009070
	ENSGALG00000045555	ENSGALG00000003532															ENSGALG00000036471
	ENSGALG00000005147	ENSGALG00000003540															ENSGALG00000008113
	ENSGALG00000005302	ENSGALG00000050405															ENSGALG00000031070
	ENSGALG00000005407	ENSGALG00000038222															ENSGALG00000008152
	ENSGALG00000005552	ENSGALG00000051534															ENSGALG00000008155
	ENSGALG00000005580	ENSGALG00000034989															ENSGALG00000045898
	ENSGALG00000005619	ENSGALG00000004237															ENSGALG00000008234
	ENSGALG00000005858	ENSGALG00000004413															ENSGALG00000008398
	ENSGALG00000005953	ENSGALG00000039263															ENSGALG00000008454
	ENSGALG00000034253	ENSGALG00000035911															ENSGALG00000008493
	ENSGALG00000020805	ENSGALG00000027070															ENSGALG00000008501
	ENSGALG00000006188	ENSGALG00000007093															ENSGALG00000008589
	ENSGALG00000006252	ENSGALG00000007181															ENSGALG00000008730
	ENSGALG00000008663	ENSGALG00000027786															ENSGALG00000008803
	ENSGALG00000028935	ENSGALG00000007224															ENSGALG00000008818
	ENSGALG00000008670	ENSGALG00000035913															ENSGALG00000008862
	ENSGALG00000038776	ENSGALG00000007237															ENSGALG00000008885
	ENSGALG00000028530	ENSGALG00000007389															ENSGALG00000009012
	ENSGALG00000039354	ENSGALG00000007522															ENSGALG00000051776
	ENSGALG00000008988	ENSGALG00000007673															ENSGALG00000048310
	ENSGALG00000010083	ENSGALG00000007650															ENSGALG00000009149
	ENSGALG00000010087	ENSGALG00000026295															ENSGALG00000009202
	ENSGALG00000010094	ENSGALG00000007999															ENSGALG00000014209
	ENSGALG00000047208	ENSGALG00000040771															ENSGALG00000031796
	ENSGALG00000010106	ENSGALG00000041390															ENSGALG00000042330
	ENSGALG00000010109	ENSGALG00000043064															ENSGALG00000034007
	ENSGALG00000010228	ENSGALG00000030886															ENSGALG00000009551
	ENSGALG00000010230	ENSGALG00000008873															ENSGALG00000030703
	ENSGALG00000010234	ENSGALG00000008681															ENSGALG00000031069
	ENSGALG00000010313	ENSGALG00000008518															ENSGALG00000038813
	ENSGALG00000010351	ENSGALG00000037031															ENSGALG00000009846
	ENSGALG00000010440	ENSGALG00000007190															ENSGALG00000010873
	ENSGALG00000010481	ENSGALG00000007079															ENSGALG00000010891
	ENSGALG00000010502	ENSGALG00000007038															ENSGALG00000010899
	ENSGALG00000010613	ENSGALG00000007001															ENSGALG00000010956
	ENSGALG00000010619	ENSGALG00000033039															ENSGALG00000010960
	ENSGALG00000010647	ENSGALG00000035576															ENSGALG00000011068
	ENSGALG00000010743	ENSGALG00000004965															ENSGALG00000011099
	ENSGALG00000010746	ENSGALG00000033760															ENSGALG00000011104
	ENSGALG00000010749	ENSGALG00000004701															ENSGALG00000042452
	ENSGALG00000010774	ENSGALG00000004689															ENSGALG00000011172
	ENSGALG00000010785	ENSGALG00000050757															ENSGALG00000011224
	ENSGALG00000010789	ENSGALG00000004645															ENSGALG00000033515
	ENSGALG00000010798	ENSGALG00000026007															ENSGALG00000011318
	ENSGALG00000010805	ENSGALG00000039791															ENSGALG00000011328
	ENSGALG00000010889	ENSGALG00000004165															ENSGALG00000011386
	ENSGALG00000010924	ENSGALG00000023689															ENSGALG00000026687
	ENSGALG00000051415	ENSGALG00000040373															ENSGALG00000011436
	ENSGALG00000010985	ENSGALG00000003441															ENSGALG00000011492
	ENSGALG00000011016	ENSGALG00000030609															ENSGALG00000011566
	ENSGALG00000011035	ENSGALG00000002982															ENSGALG00000011577
	ENSGALG00000011118	ENSGALG00000023517															ENSGALG00000011605
	ENSGALG00000011121	ENSGALG00000002364															ENSGALG00000027645
	ENSGALG00000011222	ENSGALG00000048117															ENSGALG00000011630
	ENSGALG00000025977	ENSGALG00000001637															ENSGALG00000011652
	ENSGALG00000047190	ENSGALG00000001595															ENSGALG00000011704
	ENSGALG00000031210	ENSGALG00000001434															ENSGALG00000044814
	ENSGALG00000011361	ENSGALG00000001419															ENSGALG00000012052
	ENSGALG00000011379	ENSGALG00000001275															ENSGALG00000012067
	ENSGALG00000040889	ENSGALG00000046223															ENSGALG00000012087
	ENSGALG00000039294	ENSGALG00000001025															ENSGALG00000012092
	ENSGALG00000040031	ENSGALG00000001014															ENSGALG00000012117
	ENSGALG00000038730	ENSGALG00000036647															ENSGALG00000012156
	ENSGALG00000036327	ENSGALG00000029408															ENSGALG00000050403
	ENSGALG00000040113	ENSGALG00000000891															ENSGALG00000012177
	ENSGALG00000002043	ENSGALG00000032717															ENSGALG00000054339
	ENSGALG00000052210	ENSGALG00000038146															ENSGALG00000012362
	ENSGALG00000050605	ENSGALG00000001174															ENSGALG00000012377
	ENSGALG00000026728	ENSGALG00000030450															ENSGALG00000048656
	ENSGALG00000002070	ENSGALG00000001313															ENSGALG00000012382
	ENSGALG00000002169	ENSGALG00000001363															ENSGALG00000012448
	ENSGALG00000002172	ENSGALG00000001410															ENSGALG00000051954
	ENSGALG00000002277	ENSGALG00000001467															ENSGALG00000012561
	ENSGALG00000040316	ENSGALG00000041844															ENSGALG00000012570
	ENSGALG00000006724	ENSGALG00000052647															ENSGALG00000040055
	ENSGALG00000006704	ENSGALG00000001833															ENSGALG00000039727
	ENSGALG00000031312	ENSGALG00000001905															ENSGALG00000031305
	ENSGALG00000006564	ENSGALG00000035035															ENSGALG00000051152
	ENSGALG00000033195	ENSGALG00000042125															ENSGALG00000028439
	ENSGALG00000031128	ENSGALG00000002225															ENSGALG00000002395
	ENSGALG00000006426	ENSGALG00000014585															ENSGALG00000002421
	ENSGALG00000053490	ENSGALG00000002542															ENSGALG00000043826
	ENSGALG00000006395	ENSGALG00000002576															ENSGALG00000002686
	ENSGALG00000039535	ENSGALG00000002598															ENSGALG00000002693
	ENSGALG00000006317	ENSGALG00000002709															ENSGALG00000002744
	ENSGALG00000006298	ENSGALG00000023806															ENSGALG00000002761
	ENSGALG00000051358	ENSGALG00000002783															ENSGALG00000002769
	ENSGALG00000037739	ENSGALG00000026822															ENSGALG00000002892
	ENSGALG00000005768	ENSGALG00000003082															ENSGALG00000002980
	ENSGALG00000005667	ENSGALG00000003987															ENSGALG00000025862
	ENSGALG00000026187	ENSGALG00000004295															ENSGALG00000003308
	ENSGALG00000005283	ENSGALG00000014182															ENSGALG00000054212
	ENSGALG00000005118	ENSGALG00000004503															ENSGALG00000050983
	ENSGALG00000038612	ENSGALG00000004613															ENSGALG00000003935
	ENSGALG00000003052	ENSGALG00000004618															ENSGALG00000039161
	ENSGALG00000036543	ENSGALG00000004691															ENSGALG00000031604
	ENSGALG00000025759	ENSGALG00000037828															ENSGALG00000051554
	ENSGALG00000006843	ENSGALG00000004793															ENSGALG00000004286
	ENSGALG00000006908	ENSGALG00000004799															ENSGALG00000004319
	ENSGALG00000041898	ENSGALG00000037314															ENSGALG00000026019
	ENSGALG00000007075	ENSGALG00000005093															ENSGALG00000004431
	ENSGALG00000007150	ENSGALG00000005139															ENSGALG00000004465
	ENSGALG00000007218	ENSGALG00000005160															ENSGALG00000039219
	ENSGALG00000007324	ENSGALG00000005269															ENSGALG00000004569
	ENSGALG00000007337	ENSGALG00000005295															ENSGALG00000049446
	ENSGALG00000007474	ENSGALG00000023554															ENSGALG00000030179
	ENSGALG00000007664	ENSGALG00000005420															ENSGALG00000024056
	ENSGALG00000007691	ENSGALG00000005489															ENSGALG00000004809
	ENSGALG00000033062	ENSGALG00000005516															ENSGALG00000005000
	ENSGALG00000008321	ENSGALG00000005660															ENSGALG00000005070
	ENSGALG00000008480	ENSGALG00000050395															ENSGALG00000005079
	ENSGALG00000052154	ENSGALG00000005707															ENSGALG00000005088
	ENSGALG00000047187	ENSGALG00000033885															ENSGALG00000005232
	ENSGALG00000006246	ENSGALG00000044841															ENSGALG00000005243
	ENSGALG00000008534	ENSGALG00000030401															ENSGALG00000005299
	ENSGALG00000032526	ENSGALG00000029322															ENSGALG00000005326
	ENSGALG00000008785	ENSGALG00000054718															ENSGALG00000005451
	ENSGALG00000008807	ENSGALG00000000997															ENSGALG00000005613
	ENSGALG00000008839	ENSGALG00000050796															ENSGALG00000005687
	ENSGALG00000008864	ENSGALG00000000685															ENSGALG00000005698
	ENSGALG00000043386	ENSGALG00000000379															ENSGALG00000005722
	ENSGALG00000008934	ENSGALG00000000478															ENSGALG00000030677
	ENSGALG00000040948	ENSGALG00000000498															ENSGALG00000005893
	ENSGALG00000039182	ENSGALG00000000538															ENSGALG00000005914
	ENSGALG00000009298	ENSGALG00000000596															ENSGALG00000005969
	ENSGALG00000009309	ENSGALG00000035369															ENSGALG00000006109
	ENSGALG00000009364	ENSGALG00000044071															ENSGALG00000006137
	ENSGALG00000009372	ENSGALG00000001315															ENSGALG00000006174
	ENSGALG00000009379	ENSGALG00000032149															ENSGALG00000041346
	ENSGALG00000023616	ENSGALG00000050240															ENSGALG00000006670
	ENSGALG00000009470	ENSGALG00000001624															ENSGALG00000014614
	ENSGALG00000009533	ENSGALG00000014607															ENSGALG00000031720
	ENSGALG00000009559	ENSGALG00000031529															ENSGALG00000006705
	ENSGALG00000009593	ENSGALG00000013495															ENSGALG00000051258
	ENSGALG00000009651	ENSGALG00000013506															ENSGALG00000020775
	ENSGALG00000009669	ENSGALG00000031813															ENSGALG00000006966
	ENSGALG00000026293	ENSGALG00000003651															ENSGALG00000007007
	ENSGALG00000043082	ENSGALG00000003267															ENSGALG00000007045
	ENSGALG00000042553	ENSGALG00000003261															ENSGALG00000007078
	ENSGALG00000029190	ENSGALG00000028866															ENSGALG00000007304
	ENSGALG00000010395	ENSGALG00000002937															ENSGALG00000007489
	ENSGALG00000027591	ENSGALG00000048091															ENSGALG00000007508
	ENSGALG00000054686	ENSGALG00000047646															ENSGALG00000017378
	ENSGALG00000048865	ENSGALG00000050760															ENSGALG00000007731
	ENSGALG00000035749	ENSGALG00000034955															ENSGALG00000007837
	ENSGALG00000038637	ENSGALG00000031518															ENSGALG00000034352
	ENSGALG00000037950	ENSGALG00000043400															ENSGALG00000026957
	ENSGALG00000031589	ENSGALG00000037186															ENSGALG00000008049
	ENSGALG00000036288	ENSGALG00000048759															ENSGALG00000008114
	ENSGALG00000040087	ENSGALG00000034965															ENSGALG00000008133
	ENSGALG00000030672	ENSGALG00000034742															ENSGALG00000008230
	ENSGALG00000002000	ENSGALG00000035386															ENSGALG00000008265
	ENSGALG00000001992	ENSGALG00000048236															ENSGALG00000008270
	ENSGALG00000031313	ENSGALG00000037946															ENSGALG00000029617
	ENSGALG00000001774	ENSGALG00000039409															ENSGALG00000052088
	ENSGALG00000051621	ENSGALG00000050868															ENSGALG00000008465
	ENSGALG00000014121	ENSGALG00000041232															ENSGALG00000008542
	ENSGALG00000031270	ENSGALG00000034671															ENSGALG00000008949
	ENSGALG00000001376	ENSGALG00000047031															ENSGALG00000008999
	ENSGALG00000033110	ENSGALG00000031512															ENSGALG00000035013
	ENSGALG00000041641	ENSGALG00000031958															ENSGALG00000009495
	ENSGALG00000002759	ENSGALG00000040260															ENSGALG00000041140
	ENSGALG00000046862	ENSGALG00000037953															ENSGALG00000009606
	ENSGALG00000037401	ENSGALG00000034421															ENSGALG00000041417
	ENSGALG00000047464	ENSGALG00000030712															ENSGALG00000009738
	ENSGALG00000003505	ENSGALG00000033090															ENSGALG00000013688
	ENSGALG00000003788	ENSGALG00000032843															ENSGALG00000041255
	ENSGALG00000003802	ENSGALG00000035487															ENSGALG00000042259
	ENSGALG00000026590	ENSGALG00000036856															ENSGALG00000040836
	ENSGALG00000003883	ENSGALG00000050047															ENSGALG00000009823
	ENSGALG00000003930	ENSGALG00000031684															ENSGALG00000010461
	ENSGALG00000003985	ENSGALG00000000535															ENSGALG00000020615
	ENSGALG00000004150	ENSGALG00000036214															ENSGALG00000010491
	ENSGALG00000004171	ENSGALG00000039525															ENSGALG00000034655
	ENSGALG00000004204	ENSGALG00000047857															ENSGALG00000001951
	ENSGALG00000013893	ENSGALG00000032060															ENSGALG00000001959
	ENSGALG00000042476	ENSGALG00000037241															ENSGALG00000002001
	ENSGALG00000041896	ENSGALG00000050995															ENSGALG00000002090
	ENSGALG00000031853	ENSGALG00000043926															ENSGALG00000002106
	ENSGALG00000017370	ENSGALG00000001006															ENSGALG00000002129
	ENSGALG00000030871	ENSGALG00000001136															ENSGALG00000002164
	ENSGALG00000004696	ENSGALG00000001334															ENSGALG00000041680
	ENSGALG00000004885	ENSGALG00000035869															ENSGALG00000002524
	ENSGALG00000000404	ENSGALG00000001527															ENSGALG00000026572
	ENSGALG00000036201	ENSGALG00000002055															ENSGALG00000002643
	ENSGALG00000005703	ENSGALG00000002492															ENSGALG00000052537
	ENSGALG00000033780	ENSGALG00000002506															ENSGALG00000002667
	ENSGALG00000030120	ENSGALG00000003969															ENSGALG00000037852
	ENSGALG00000031348	ENSGALG00000003991															ENSGALG00000039322
	ENSGALG00000023451	ENSGALG00000033204															ENSGALG00000002771
	ENSGALG00000005894	ENSGALG00000031872															ENSGALG00000003022
	ENSGALG00000005992	ENSGALG00000004097															ENSGALG00000021074
	ENSGALG00000006002	ENSGALG00000034213															ENSGALG00000003329
	ENSGALG00000006225	ENSGALG00000039741															ENSGALG00000032743
	ENSGALG00000006399	ENSGALG00000004590															ENSGALG00000003495
	ENSGALG00000006420	ENSGALG00000004771															ENSGALG00000023749
	ENSGALG00000006482	ENSGALG00000029669															ENSGALG00000042986
	ENSGALG00000006631	ENSGALG00000021569															ENSGALG00000003885
	ENSGALG00000006750	ENSGALG00000004796															ENSGALG00000004424
	ENSGALG00000006782	ENSGALG00000048542															ENSGALG00000004620
	ENSGALG00000006949	ENSGALG00000030707															ENSGALG00000020927
	ENSGALG00000007012	ENSGALG00000033705															ENSGALG00000004728
	ENSGALG00000040651	ENSGALG00000034014															ENSGALG00000038320
	ENSGALG00000007048	ENSGALG00000045705															ENSGALG00000005065
	ENSGALG00000032366	ENSGALG00000000962															ENSGALG00000033635
	ENSGALG00000007092	ENSGALG00000037407															ENSGALG00000005105
	ENSGALG00000014624	ENSGALG00000031143															ENSGALG00000031129
	ENSGALG00000007115	ENSGALG00000029747															ENSGALG00000005203
	ENSGALG00000026468	ENSGALG00000001181															ENSGALG00000020884
	ENSGALG00000007170	ENSGALG00000001407															ENSGALG00000005277
	ENSGALG00000007289	ENSGALG00000006663															ENSGALG00000005478
	ENSGALG00000021027	ENSGALG00000006715															ENSGALG00000005571
	ENSGALG00000007349	ENSGALG00000006969															ENSGALG00000005583
	ENSGALG00000007365	ENSGALG00000007101															ENSGALG00000005889
	ENSGALG00000041403	ENSGALG00000007114															ENSGALG00000006051
	ENSGALG00000025898	ENSGALG00000027918															ENSGALG00000006167
	ENSGALG00000007909	ENSGALG00000029220															ENSGALG00000027561
	ENSGALG00000007930	ENSGALG00000007298															ENSGALG00000028790
	ENSGALG00000007981	ENSGALG00000025937															ENSGALG00000008835
	ENSGALG00000028906	ENSGALG00000021273															ENSGALG00000008890
	ENSGALG00000008120	ENSGALG00000021272															ENSGALG00000008901
	ENSGALG00000034100	ENSGALG00000040155															ENSGALG00000008951
	ENSGALG00000026448	ENSGALG00000007430															ENSGALG00000009021
	ENSGALG00000008199	ENSGALG00000007699															ENSGALG00000009027
	ENSGALG00000008208	ENSGALG00000007659															ENSGALG00000009957
	ENSGALG00000036163	ENSGALG00000007967															ENSGALG00000009971
	ENSGALG00000008341	ENSGALG00000049843															ENSGALG00000009993
	ENSGALG00000043825	ENSGALG00000044521															ENSGALG00000028561
	ENSGALG00000035596	ENSGALG00000045132															ENSGALG00000010089
	ENSGALG00000037455	ENSGALG00000054325															ENSGALG00000010091
	ENSGALG00000001642	ENSGALG00000047182															ENSGALG00000010098
	ENSGALG00000001720	ENSGALG00000043938															ENSGALG00000010104
	ENSGALG00000002099	ENSGALG00000047283															ENSGALG00000020716
	ENSGALG00000000785	ENSGALG00000044326															ENSGALG00000010203
	ENSGALG00000002138	ENSGALG00000038598															ENSGALG00000010219
	ENSGALG00000041338	ENSGALG00000049581															ENSGALG00000010226
	ENSGALG00000050948	ENSGALG00000054674															ENSGALG00000048144
	ENSGALG00000002260	ENSGALG00000039883															ENSGALG00000010244
	ENSGALG00000002362	ENSGALG00000029909															ENSGALG00000049851
	ENSGALG00000050969	ENSGALG00000046299															ENSGALG00000010360
	ENSGALG00000002784	ENSGALG00000042598															ENSGALG00000010433
	ENSGALG00000001849	ENSGALG00000000723															ENSGALG00000025946
	ENSGALG00000002919	ENSGALG00000000729															ENSGALG00000010446
	ENSGALG00000003977	ENSGALG00000000731															ENSGALG00000020688
	ENSGALG00000033277	ENSGALG00000000783															ENSGALG00000027655
	ENSGALG00000025904	ENSGALG00000025858															ENSGALG00000036909
	ENSGALG00000004366	ENSGALG00000027909															ENSGALG00000010536
	ENSGALG00000045658	ENSGALG00000000955															ENSGALG00000010565
	ENSGALG00000004517	ENSGALG00000030706															ENSGALG00000010567
	ENSGALG00000004937	ENSGALG00000035317															ENSGALG00000010569
	ENSGALG00000004940	ENSGALG00000001262															ENSGALG00000010627
	ENSGALG00000005092	ENSGALG00000001283															ENSGALG00000010633
	ENSGALG00000039316	ENSGALG00000046085															ENSGALG00000049027
	ENSGALG00000052355	ENSGALG00000043829															ENSGALG00000026516
	ENSGALG00000005622	ENSGALG00000001502															ENSGALG00000031606
	ENSGALG00000005670	ENSGALG00000001973															ENSGALG00000010740
	ENSGALG00000005713	ENSGALG00000002408															ENSGALG00000010818
	ENSGALG00000005897	ENSGALG00000002514															ENSGALG00000010857
	ENSGALG00000037991	ENSGALG00000017715															ENSGALG00000010861
	ENSGALG00000038684	ENSGALG00000048775															ENSGALG00000043245
	ENSGALG00000006056	ENSGALG00000003405															ENSGALG00000010870
	ENSGALG00000030487	ENSGALG00000003420															ENSGALG00000052676
	ENSGALG00000006328	ENSGALG00000003522															ENSGALG00000011394
	ENSGALG00000037545	ENSGALG00000003563															ENSGALG00000010934
	ENSGALG00000006465	ENSGALG00000034986															ENSGALG00000010953
	ENSGALG00000006526	ENSGALG00000036294															ENSGALG00000010967
	ENSGALG00000006571	ENSGALG00000004057															ENSGALG00000010978
	ENSGALG00000006601	ENSGALG00000004268															ENSGALG00000010991
	ENSGALG00000006688	ENSGALG00000048034															ENSGALG00000010995
	ENSGALG00000042387	ENSGALG00000037546															ENSGALG00000011047
	ENSGALG00000006787	ENSGALG00000042833															ENSGALG00000011094
	ENSGALG00000006867	ENSGALG00000038902															ENSGALG00000011229
	ENSGALG00000054244	ENSGALG00000000541															ENSGALG00000011238
	ENSGALG00000048013	ENSGALG00000035499															ENSGALG00000011255
	ENSGALG00000007111	ENSGALG00000000397															ENSGALG00000011301
	ENSGALG00000007172	ENSGALG00000000154															ENSGALG00000011305
	ENSGALG00000007467	ENSGALG00000036491															ENSGALG00000026958
	ENSGALG00000007483	ENSGALG00000000106															ENSGALG00000011392
	ENSGALG00000013410	ENSGALG00000030941															ENSGALG00000052511
	ENSGALG00000038904	ENSGALG00000041700															ENSGALG00000001619
	ENSGALG00000039583	ENSGALG00000033854															ENSGALG00000050460
	ENSGALG00000033025	ENSGALG00000000769															ENSGALG00000038601
	ENSGALG00000007810	ENSGALG00000013356															ENSGALG00000006632
	ENSGALG00000053990	ENSGALG00000001733															ENSGALG00000006609
	ENSGALG00000008314	ENSGALG00000001845															ENSGALG00000006566
	ENSGALG00000028009	ENSGALG00000001976															ENSGALG00000006531
	ENSGALG00000020747	ENSGALG00000002556															ENSGALG00000006405
	ENSGALG00000054017	ENSGALG00000002870															ENSGALG00000006402
	ENSGALG00000033068	ENSGALG00000003226															ENSGALG00000006392
	ENSGALG00000031718	ENSGALG00000033497															ENSGALG00000006385
	ENSGALG00000038758	ENSGALG00000052652															ENSGALG00000006305
	ENSGALG00000000999	ENSGALG00000000195															ENSGALG00000006283
	ENSGALG00000043034	ENSGALG00000053321															ENSGALG00000043596
	ENSGALG00000049157	ENSGALG00000001727															ENSGALG00000005675
	ENSGALG00000001168	ENSGALG00000044574															ENSGALG00000005631
	ENSGALG00000001201	ENSGALG00000039786															ENSGALG00000005554
	ENSGALG00000001204	ENSGALG00000003349															ENSGALG00000037387
	ENSGALG00000001220	ENSGALG00000003483															ENSGALG00000005256
	ENSGALG00000001256	ENSGALG00000038155															ENSGALG00000029819
	ENSGALG00000049492	ENSGALG00000047673															ENSGALG00000005171
	ENSGALG00000001647	ENSGALG00000031298															ENSGALG00000005076
	ENSGALG00000001722	ENSGALG00000039206															ENSGALG00000005030
	ENSGALG00000001779	ENSGALG00000033014															ENSGALG00000003067
	ENSGALG00000030055	ENSGALG00000038783															ENSGALG00000021117
	ENSGALG00000001817	ENSGALG00000013740															ENSGALG00000002663
	ENSGALG00000001965	ENSGALG00000029898															ENSGALG00000002374
	ENSGALG00000002198	ENSGALG00000036175															ENSGALG00000002347
	ENSGALG00000002313	ENSGALG00000054991															ENSGALG00000038512
	ENSGALG00000002321	ENSGALG00000034358															ENSGALG00000006976
	ENSGALG00000002356	ENSGALG00000000470															ENSGALG00000029789
	ENSGALG00000002467	ENSGALG00000000577															ENSGALG00000007040
	ENSGALG00000002651	ENSGALG00000000613															ENSGALG00000054428
	ENSGALG00000042895	ENSGALG00000039708															ENSGALG00000036971
	ENSGALG00000003163	ENSGALG00000000726															ENSGALG00000020813
	ENSGALG00000003183	ENSGALG00000000740															ENSGALG00000040866
	ENSGALG00000003663	ENSGALG00000024391															ENSGALG00000007357
	ENSGALG00000039178	ENSGALG00000026834															ENSGALG00000046559
	ENSGALG00000003753	ENSGALG00000013369															ENSGALG00000007536
	ENSGALG00000031851	ENSGALG00000034413															ENSGALG00000032930
	ENSGALG00000003907	ENSGALG00000033884															ENSGALG00000007919
	ENSGALG00000003942	ENSGALG00000021679															ENSGALG00000026332
	ENSGALG00000004004	ENSGALG00000000996															ENSGALG00000006272
	ENSGALG00000004428	ENSGALG00000049811															ENSGALG00000006294
	ENSGALG00000025819	ENSGALG00000031729															ENSGALG00000008520
	ENSGALG00000004494	ENSGALG00000001030															ENSGALG00000026983
	ENSGALG00000004506	ENSGALG00000001096															ENSGALG00000025876
	ENSGALG00000004704	ENSGALG00000021972															ENSGALG00000008537
	ENSGALG00000021158	ENSGALG00000001289															ENSGALG00000008545
	ENSGALG00000032365	ENSGALG00000028341															ENSGALG00000008608
	ENSGALG00000004935	ENSGALG00000001962															ENSGALG00000008703
	ENSGALG00000004949	ENSGALG00000021637															ENSGALG00000008889
	ENSGALG00000004956	ENSGALG00000037522															ENSGALG00000031929
	ENSGALG00000025864	ENSGALG00000009709															ENSGALG00000009179
	ENSGALG00000038957	ENSGALG00000049579															ENSGALG00000009252
	ENSGALG00000005241	ENSGALG00000037316															ENSGALG00000032577
	ENSGALG00000005251	ENSGALG00000027375															ENSGALG00000045246
	ENSGALG00000034216	ENSGALG00000003130															ENSGALG00000034860
	ENSGALG00000005377	ENSGALG00000003357															ENSGALG00000052162
	ENSGALG00000040475	ENSGALG00000027696															ENSGALG00000054759
	ENSGALG00000032679	ENSGALG00000034271															ENSGALG00000023546
	ENSGALG00000013437	ENSGALG00000004200															ENSGALG00000010284
	ENSGALG00000005651	ENSGALG00000000775															ENSGALG00000010352
	ENSGALG00000033322	ENSGALG00000000836															ENSGALG00000044293
	ENSGALG00000031896	ENSGALG00000046712															ENSGALG00000028001
	ENSGALG00000041408	ENSGALG00000052329															ENSGALG00000010427
	ENSGALG00000055010	ENSGALG00000040002															ENSGALG00000054252
	ENSGALG00000034166	ENSGALG00000000576															ENSGALG00000030773
	ENSGALG00000037315	ENSGALG00000041435															ENSGALG00000040089
	ENSGALG00000007272	ENSGALG00000030407															ENSGALG00000038550
	ENSGALG00000052842	ENSGALG00000036125															ENSGALG00000046049
	ENSGALG00000028363	ENSGALG00000030554															ENSGALG00000037553
	ENSGALG00000000129	ENSGALG00000042129															ENSGALG00000031408
	ENSGALG00000025712	ENSGALG00000047622															ENSGALG00000030812
	ENSGALG00000000540	ENSGALG00000014652															ENSGALG00000046823
	ENSGALG00000035882	ENSGALG00000028205															ENSGALG00000002189
	ENSGALG00000040713	ENSGALG00000036925															ENSGALG00000002160
	ENSGALG00000049153	ENSGALG00000036086															ENSGALG00000002150
	ENSGALG00000000660	ENSGALG00000052689															ENSGALG00000043828
	ENSGALG00000039300	ENSGALG00000052876															ENSGALG00000001901
	ENSGALG00000000693	ENSGALG00000028659															ENSGALG00000001798
	ENSGALG00000028253	ENSGALG00000000141															ENSGALG00000001788
	ENSGALG00000000875	ENSGALG00000030940															ENSGALG00000001729
	ENSGALG00000043971	ENSGALG00000038393															ENSGALG00000038458
	ENSGALG00000041746	ENSGALG00000041471															ENSGALG00000053823
	ENSGALG00000029199	ENSGALG00000048930															ENSGALG00000001394
	ENSGALG00000037172	ENSGALG00000044536															ENSGALG00000021525
	ENSGALG00000037776	ENSGALG00000031839															ENSGALG00000001586
	ENSGALG00000038128	ENSGALG00000037601															ENSGALG00000001615
	ENSGALG00000000884	ENSGALG00000041266															ENSGALG00000029537
	ENSGALG00000029387	ENSGALG00000032854															ENSGALG00000039284
	ENSGALG00000036310	ENSGALG00000033532															ENSGALG00000002945
	ENSGALG00000000946	ENSGALG00000040368															ENSGALG00000003063
	ENSGALG00000000949	ENSGALG00000040553															ENSGALG00000003322
	ENSGALG00000002488	ENSGALG00000050204															ENSGALG00000003705
	ENSGALG00000002229	ENSGALG00000050586															ENSGALG00000046000
	ENSGALG00000001895	ENSGALG00000050416															ENSGALG00000003770
	ENSGALG00000001726	ENSGALG00000034328															ENSGALG00000044177
	ENSGALG00000038202	ENSGALG00000051597															ENSGALG00000042552
	ENSGALG00000001429	ENSGALG00000032815															ENSGALG00000004059
	ENSGALG00000001364	ENSGALG00000042661															ENSGALG00000004087
	ENSGALG00000040340	ENSGALG00000036496															ENSGALG00000004230
	ENSGALG00000050577	ENSGALG00000030164															ENSGALG00000004261
	ENSGALG00000037395	ENSGALG00000043929															ENSGALG00000036680
	ENSGALG00000002882	ENSGALG00000031325															ENSGALG00000004294
	ENSGALG00000039995	ENSGALG00000039473															ENSGALG00000035935
	ENSGALG00000033512	ENSGALG00000042246															ENSGALG00000054678
	ENSGALG00000032145	ENSGALG00000052101															ENSGALG00000033198
	ENSGALG00000002984	ENSGALG00000050819															ENSGALG00000039307
	ENSGALG00000001144	ENSGALG00000051456															ENSGALG00000031448
	ENSGALG00000026443	ENSGALG00000048565															ENSGALG00000038286
	ENSGALG00000003370	ENSGALG00000050179															ENSGALG00000032546
	ENSGALG00000003377	ENSGALG00000045788															ENSGALG00000038032
	ENSGALG00000003672	ENSGALG00000047314															ENSGALG00000004960
	ENSGALG00000003691	ENSGALG00000051372															ENSGALG00000028158
	ENSGALG00000038954																ENSGALG00000005673
	ENSGALG00000003972																ENSGALG00000005682
	ENSGALG00000040109																ENSGALG00000048303
	ENSGALG00000028994																ENSGALG00000026607
	ENSGALG00000004068																ENSGALG00000006020
	ENSGALG00000004160																ENSGALG00000006027
	ENSGALG00000027534																ENSGALG00000006083
	ENSGALG00000004496																ENSGALG00000021171
	ENSGALG00000027330																ENSGALG00000006516
	ENSGALG00000005770																ENSGALG00000006611
	ENSGALG00000047847																ENSGALG00000040241
	ENSGALG00000005924																ENSGALG00000039173
	ENSGALG00000039099																ENSGALG00000007000
	ENSGALG00000006076																ENSGALG00000038688
	ENSGALG00000023920																ENSGALG00000007112
	ENSGALG00000006160																ENSGALG00000033365
	ENSGALG00000006309																ENSGALG00000007141
	ENSGALG00000006327																ENSGALG00000007248
	ENSGALG00000040141																ENSGALG00000030076
	ENSGALG00000006371																ENSGALG00000007252
	ENSGALG00000006411																ENSGALG00000007437
	ENSGALG00000006417																ENSGALG00000007491
	ENSGALG00000006424																ENSGALG00000007631
	ENSGALG00000006462																ENSGALG00000007649
	ENSGALG00000029896																ENSGALG00000007711
	ENSGALG00000017462																ENSGALG00000007736
	ENSGALG00000044678																ENSGALG00000007887
	ENSGALG00000036920																ENSGALG00000035701
	ENSGALG00000006860																ENSGALG00000007979
	ENSGALG00000048876																ENSGALG00000008043
	ENSGALG00000030147																ENSGALG00000028191
	ENSGALG00000043085																ENSGALG00000008077
	ENSGALG00000040594																ENSGALG00000008164
	ENSGALG00000031255																ENSGALG00000008180
	ENSGALG00000033938																ENSGALG00000008256
	ENSGALG00000032992																ENSGALG00000033557
	ENSGALG00000007404																ENSGALG00000008272
	ENSGALG00000007528																ENSGALG00000027501
	ENSGALG00000007610																ENSGALG00000034434
	ENSGALG00000021314																ENSGALG00000008302
	ENSGALG00000003378																ENSGALG00000045045
	ENSGALG00000003569																ENSGALG00000044375
	ENSGALG00000038768																ENSGALG00000008340
	ENSGALG00000003684																ENSGALG00000008348
	ENSGALG00000004189																ENSGALG00000008385
	ENSGALG00000004203																ENSGALG00000008425
	ENSGALG00000004348																ENSGALG00000042201
	ENSGALG00000052837																ENSGALG00000008549
	ENSGALG00000049613																ENSGALG00000043359
	ENSGALG00000004460																ENSGALG00000041650
	ENSGALG00000004530																ENSGALG00000042863
	ENSGALG00000010497																ENSGALG00000001753
	ENSGALG00000049658																ENSGALG00000002016
	ENSGALG00000004655																ENSGALG00000038242
	ENSGALG00000004693																ENSGALG00000002240
	ENSGALG00000004705																ENSGALG00000002253
	ENSGALG00000004714																ENSGALG00000002500
	ENSGALG00000004745																ENSGALG00000054583
	ENSGALG00000052641																ENSGALG00000036263
	ENSGALG00000004816																ENSGALG00000050845
	ENSGALG00000004842																ENSGALG00000033303
	ENSGALG00000004875																ENSGALG00000035578
	ENSGALG00000027188																ENSGALG00000003203
	ENSGALG00000004929																ENSGALG00000028871
	ENSGALG00000043693																ENSGALG00000013722
	ENSGALG00000014408																ENSGALG00000004661
	ENSGALG00000005315																ENSGALG00000004722
	ENSGALG00000005365																ENSGALG00000026736
	ENSGALG00000021040																ENSGALG00000004750
	ENSGALG00000005465																ENSGALG00000030908
	ENSGALG00000005490																ENSGALG00000004921
	ENSGALG00000005579																ENSGALG00000004930
	ENSGALG00000005598																ENSGALG00000005042
	ENSGALG00000005878																ENSGALG00000005120
	ENSGALG00000006043																ENSGALG00000005128
	ENSGALG00000006068																ENSGALG00000038850
	ENSGALG00000006286																ENSGALG00000026891
	ENSGALG00000006418																ENSGALG00000026154
	ENSGALG00000006423																ENSGALG00000005249
	ENSGALG00000043765																ENSGALG00000005309
	ENSGALG00000039815																ENSGALG00000005332
	ENSGALG00000038152																ENSGALG00000005363
	ENSGALG00000029360																ENSGALG00000005385
	ENSGALG00000006933																ENSGALG00000034168
	ENSGALG00000007008																ENSGALG00000035045
	ENSGALG00000007133																ENSGALG00000005499
	ENSGALG00000007155																ENSGALG00000005527
	ENSGALG00000007291																ENSGALG00000005696
	ENSGALG00000007307																ENSGALG00000005869
	ENSGALG00000033603																ENSGALG00000005999
	ENSGALG00000017681																ENSGALG00000034289
	ENSGALG00000026559																ENSGALG00000006345
	ENSGALG00000007434																ENSGALG00000006459
	ENSGALG00000028691																ENSGALG00000052318
	ENSGALG00000026188																ENSGALG00000006544
	ENSGALG00000007473																ENSGALG00000029912
	ENSGALG00000029402																ENSGALG00000006802
	ENSGALG00000040070																ENSGALG00000006937
	ENSGALG00000040648																ENSGALG00000007052
	ENSGALG00000042322																ENSGALG00000007177
	ENSGALG00000039779																ENSGALG00000007315
	ENSGALG00000007619																ENSGALG00000007332
	ENSGALG00000036502																ENSGALG00000013406
	ENSGALG00000039951																ENSGALG00000037791
	ENSGALG00000007762																ENSGALG00000007780
	ENSGALG00000007779																ENSGALG00000007804
	ENSGALG00000034737																ENSGALG00000037856
	ENSGALG00000007821																ENSGALG00000035099
	ENSGALG00000030877																ENSGALG00000037841
	ENSGALG00000002683																ENSGALG00000008368
	ENSGALG00000002666																ENSGALG00000008378
	ENSGALG00000028172																ENSGALG00000008473
	ENSGALG00000002497																ENSGALG00000051766
	ENSGALG00000041432																ENSGALG00000038865
	ENSGALG00000002450																ENSGALG00000043662
	ENSGALG00000002276																ENSGALG00000032634
	ENSGALG00000031416																ENSGALG00000034373
	ENSGALG00000046787																ENSGALG00000001149
	ENSGALG00000002018																ENSGALG00000029999
	ENSGALG00000030481																ENSGALG00000001316
	ENSGALG00000037837																ENSGALG00000001391
	ENSGALG00000009341																ENSGALG00000026663
	ENSGALG00000041181																ENSGALG00000028900
	ENSGALG00000009229																ENSGALG00000030220
	ENSGALG00000039817																ENSGALG00000001791
	ENSGALG00000001841																ENSGALG00000002103
	ENSGALG00000002267																ENSGALG00000002407
	ENSGALG00000002490																ENSGALG00000002531
	ENSGALG00000036751																ENSGALG00000002603
	ENSGALG00000001182																ENSGALG00000047215
	ENSGALG00000001522																ENSGALG00000036234
	ENSGALG00000001536																ENSGALG00000003010
	ENSGALG00000027834																ENSGALG00000003084
	ENSGALG00000034509																ENSGALG00000021345
	ENSGALG00000003042																ENSGALG00000003195
	ENSGALG00000003096																ENSGALG00000003201
	ENSGALG00000029694																ENSGALG00000003273
	ENSGALG00000003362																ENSGALG00000003323
	ENSGALG00000049420																ENSGALG00000044466
	ENSGALG00000003670																ENSGALG00000003396
	ENSGALG00000039155																ENSGALG00000034179
	ENSGALG00000030012																ENSGALG00000003580
	ENSGALG00000038797																ENSGALG00000003602
	ENSGALG00000027126																ENSGALG00000038374
	ENSGALG00000003929																ENSGALG00000003767
	ENSGALG00000004146																ENSGALG00000003786
	ENSGALG00000004469																ENSGALG00000003891
	ENSGALG00000004508																ENSGALG00000021225
	ENSGALG00000004542																ENSGALG00000004474
	ENSGALG00000004736																ENSGALG00000004532
	ENSGALG00000021220																ENSGALG00000004559
	ENSGALG00000005102																ENSGALG00000004756
	ENSGALG00000005121																ENSGALG00000034534
	ENSGALG00000005125																ENSGALG00000004907
	ENSGALG00000030411																ENSGALG00000040725
	ENSGALG00000005531																ENSGALG00000050831
	ENSGALG00000005700																ENSGALG00000048343
	ENSGALG00000005745																ENSGALG00000054822
	ENSGALG00000005849																ENSGALG00000000424
	ENSGALG00000006001																ENSGALG00000039985
	ENSGALG00000006013																ENSGALG00000005319
	ENSGALG00000006040																ENSGALG00000034430
	ENSGALG00000035378																ENSGALG00000005408
	ENSGALG00000006062																ENSGALG00000005473
	ENSGALG00000006092																ENSGALG00000005483
	ENSGALG00000039685																ENSGALG00000005503
	ENSGALG00000036219																ENSGALG00000005757
	ENSGALG00000006182																ENSGALG00000025938
	ENSGALG00000027151																ENSGALG00000005779
	ENSGALG00000006201																ENSGALG00000029424
	ENSGALG00000006211																ENSGALG00000005855
	ENSGALG00000021017																ENSGALG00000029367
	ENSGALG00000006586																ENSGALG00000007267
	ENSGALG00000006788																ENSGALG00000046674
	ENSGALG00000026380																ENSGALG00000013784
	ENSGALG00000006836																ENSGALG00000032410
	ENSGALG00000023547																ENSGALG00000030040
	ENSGALG00000041370																ENSGALG00000006179
	ENSGALG00000007439																ENSGALG00000023468
	ENSGALG00000007477																ENSGALG00000000516
	ENSGALG00000007533																ENSGALG00000000528
	ENSGALG00000007549																ENSGALG00000000657
	ENSGALG00000007554																ENSGALG00000000817
	ENSGALG00000037780																ENSGALG00000000913
	ENSGALG00000007771																ENSGALG00000053478
	ENSGALG00000038858																ENSGALG00000052653
	ENSGALG00000007994																ENSGALG00000029346
	ENSGALG00000008015																ENSGALG00000035080
	ENSGALG00000008026																ENSGALG00000030836
	ENSGALG00000008045																ENSGALG00000028565
	ENSGALG00000050145																ENSGALG00000053457
	ENSGALG00000049138																ENSGALG00000002622
	ENSGALG00000051904																ENSGALG00000002562
	ENSGALG00000041760																ENSGALG00000002553
	ENSGALG00000036739																ENSGALG00000002544
	ENSGALG00000039121																ENSGALG00000024379
	ENSGALG00000052223																ENSGALG00000002447
	ENSGALG00000033598																ENSGALG00000033591
	ENSGALG00000001688																ENSGALG00000001916
	ENSGALG00000021529																ENSGALG00000054937
	ENSGALG00000043373																ENSGALG00000001850
	ENSGALG00000033126																ENSGALG00000001768
[truncated: 901 more rows]
